# Supplementary material for: MEMOTE for standardized genome-scale metabolic model testing
Source: Nat Biotechnol. 2020 Mar 2;38(3):272–6. doi: 10.1038/s41587-020-0446-y (PMC7082222; doi:10.1038/s41587-020-0446-y)
Supplement: Supplementary file 3 — Source Data Fig. 2 [file 41587_2020_446_MOESM3_ESM.xlsx]

## Sheet: a
x	y	collection
2.09179	81.679	agora
7.94049	91.1704	agora
-20.9054	-93.0943	agora
71.1791	-40.994	agora
1.69956	82.5902	agora
8.29947	72.3061	agora
7.46341	92.1694	agora
7.28088	91.9167	agora
8.16786	87.8891	agora
7.32125	91.546	agora
8.02114	93.4956	agora
7.64855	91.0959	agora
7.50114	92.0869	agora
7.45168	91.0895	agora
66.646	-40.9279	agora
70.3365	-33.3432	agora
-21.6404	-91.9307	agora
73.3591	-35.941	agora
90.1137	-19.0611	agora
14.8844	69.7222	agora
91.6566	-18.19	agora
3.61734	77.6834	agora
71.7486	-38.5901	agora
71.3786	-35.5832	agora
-21.9308	-92.1374	agora
73.7077	-40.5676	agora
60.872	-34.8916	agora
63.0597	-34.8389	agora
85.5946	-16.6481	agora
85.7263	-16.6189	agora
63.082	-34.7024	agora
65.4471	-42.5137	agora
68.1161	-36.0093	agora
7.9314	91.6883	agora
6.02083	82.5319	agora
-20.6369	-92.8441	agora
7.17465	91.7689	agora
71.3742	-38.7153	agora
66.9884	-44.9835	agora
68.2536	-35.9919	agora
5.42786	81.5369	agora
67.3409	-44.1945	agora
92.4331	-14.9318	agora
9.45451	73.5017	agora
89.9741	-19.9519	agora
11.3475	71.3832	agora
74.0979	-37.6024	agora
72.7898	-40.2171	agora
14.2348	76.3186	agora
14.5277	76.3101	agora
9.15414	73.7306	agora
86.7091	-17.4381	agora
3.38784	77.7491	agora
8.69242	87.1338	agora
86.237	-18.4221	agora
1.53129	76.6806	agora
1.79931	76.9018	agora
1.90105	76.9355	agora
86.3176	-18.0398	agora
63.8614	-32.5906	agora
86.093	-18.0299	agora
62.6599	-33.0875	agora
5.71157	92.5839	agora
5.07956	91.9894	agora
64.8297	-35.0444	agora
85.9382	-17.4532	agora
65.8542	-33.7067	agora
64.6236	-35.4979	agora
85.8254	-17.0693	agora
63.4412	-33.0267	agora
61.7182	-33.553	agora
64.3478	-31.9355	agora
64.3698	-33.4381	agora
86.5986	-16.7322	agora
64.8434	-35.2232	agora
64.6443	-32.0905	agora
63.6241	-32.9264	agora
63.9217	-32.2915	agora
86.4499	-15.6118	agora
64.4337	-33.326	agora
86.656	-16.9815	agora
61.4654	-35.8088	agora
6.80005	82.2148	agora
7.63018	81.6381	agora
66.9577	-45.1712	agora
9.02515	82.0849	agora
8.47001	80.2477	agora
9.49819	81.5065	agora
8.301	81.4949	agora
8.49013	81.144	agora
67.3209	-44.4059	agora
9.02417	81.9023	agora
67.5687	-45.5013	agora
8.46581	81.4753	agora
6.13259	82.4766	agora
6.095	82.4591	agora
6.12976	82.4699	agora
91.8388	-14.508	agora
8.3663	81.0424	agora
68.0616	-44.8351	agora
67.4275	-44.5253	agora
66.6224	-43.9581	agora
6.49131	82.2473	agora
8.62084	81.3971	agora
8.57776	81.3971	agora
6.32028	72.8687	agora
9.35004	82.5089	agora
91.6884	-14.3503	agora
67.0872	-44.807	agora
12.6465	80.6141	agora
12.1052	80.627	agora
12.7586	80.6183	agora
13.4194	79.2804	agora
12.5879	80.652	agora
13.7116	80.3437	agora
13.6211	80.5185	agora
12.5656	81.3917	agora
13.7888	80.3182	agora
12.7076	80.794	agora
12.3372	80.5247	agora
13.2803	78.2682	agora
12.77	80.5717	agora
12.7866	80.2825	agora
13.2468	78.3287	agora
9.29033	81.4391	agora
12.5879	80.6521	agora
12.9107	80.4188	agora
12.9786	80.383	agora
12.5707	80.698	agora
8.47975	81.1576	agora
5.79578	82.6	agora
91.4968	-14.2949	agora
7.44371	81.6657	agora
8.26245	87.4294	agora
5.93085	82.5292	agora
12.4085	80.7407	agora
9.21401	81.5127	agora
7.54372	82.0033	agora
2.42166	81.575	agora
-0.439438	82.7811	agora
5.26044	78.0309	agora
2.67278	76.7368	agora
0.201674	83.049	agora
0.0287398	83.2651	agora
0.347372	83.1244	agora
0.105873	82.9625	agora
0.347472	83.1244	agora
0.360555	83.1197	agora
1.05299	83.4229	agora
5.24448	78.2174	agora
-0.33031	82.9718	agora
1.04008	83.4079	agora
-21.0485	-91.8983	agora
0.226331	83.5302	agora
-0.159104	83.4433	agora
4.96022	77.0918	agora
-20.7542	-91.6598	agora
0.213896	83.6009	agora
3.16393	76.7105	agora
-21.2752	-91.6197	agora
0.589616	83.9525	agora
0.450139	83.8955	agora
5.40568	76.6241	agora
5.26603	76.7405	agora
5.13482	78.183	agora
5.28238	76.6844	agora
0.579981	83.9637	agora
5.32719	76.6714	agora
0.620627	83.9192	agora
0.64485	83.8485	agora
-20.8656	-92.1009	agora
3.1815	77.0909	agora
-21.2334	-91.2742	agora
-21.4388	-91.7076	agora
-21.2938	-91.3599	agora
-21.7289	-91.2068	agora
-21.3393	-91.9241	agora
2.97003	83.7617	agora
17.4393	72.0982	agora
90.2404	-14.0499	agora
9.39307	74.1227	agora
9.68073	73.9067	agora
91.1684	-18.5212	agora
-21.0536	-92.4087	agora
91.0469	-19.1962	agora
-21.1827	-92.9382	agora
64.1918	-36.3832	agora
67.6727	-35.1919	agora
63.1126	-38.0539	agora
62.0984	-39.3707	agora
86.6579	-17.0852	agora
64.5537	-34.4889	agora
65.3519	-34.1428	agora
64.5794	-34.292	agora
63.4471	-37.9347	agora
64.6294	-36.5075	agora
65.5516	-41.7675	agora
-20.343	-92.5485	agora
6.81045	90.2599	agora
88.2197	-18.6465	agora
76.1012	-41.0371	agora
7.03304	92.4365	agora
15.0999	75.0712	agora
70.9307	-40.3568	agora
68.0604	-45.5202	agora
91.1497	-14.3542	agora
8.24103	72.548	agora
11.7612	76.2366	agora
17.0556	75.3432	agora
5.20663	85.1682	agora
5.3001	85.2526	agora
8.15486	87.6168	agora
9.55529	85.3449	agora
6.45787	85.1298	agora
-21.905	-92.783	agora
5.27713	85.3316	agora
5.27444	85.3834	agora
5.26221	85.3427	agora
5.25375	85.3656	agora
8.65892	85.3044	agora
9.59137	85.5459	agora
9.42257	85.6511	agora
16.5362	75.7892	agora
-20.5069	-92.0017	agora
67.9589	-45.0632	agora
68.1329	-45.421	agora
68.1335	-45.4037	agora
8.65017	72.2212	agora
61.1473	-34.2126	agora
89.6089	-18.5921	agora
-20.5656	-92.5159	agora
87.7103	-18.7292	agora
84.8295	-16.1788	agora
60.0342	-33.986	agora
84.7776	-16.1472	agora
5.34221	93.1296	agora
7.14296	95.3735	agora
7.14304	95.3844	agora
88.7715	-19.3233	agora
15.2443	70.5792	agora
69.5495	-34.5607	agora
15.5764	71.9031	agora
14.9829	71.6342	agora
69.9263	-34.3762	agora
89.604	-18.7138	agora
15.1495	70.5516	agora
71.9855	-34.5653	agora
72.007	-34.6078	agora
71.9551	-34.5415	agora
71.9174	-34.5345	agora
70.4139	-34.5534	agora
71.9041	-34.5407	agora
2.59643	87.8163	agora
2.99584	87.5654	agora
89.2901	-19.018	agora
68.0592	-34.6763	agora
88.846	-18.4435	agora
69.4867	-36.1258	agora
74.227	-40.2525	agora
69.6324	-36.586	agora
73.9644	-44.7299	agora
61.7918	-40.3065	agora
61.7936	-40.3096	agora
73.9656	-44.7132	agora
68.2798	-34.5592	agora
69.7888	-34.8389	agora
93.5433	-18.21	agora
14.9095	73.3989	agora
16.1479	72.7576	agora
89.7272	-18.9923	agora
66.881	-40.8592	agora
8.37708	72.7742	agora
89.6502	-19.0808	agora
11.8853	77.8612	agora
13.4819	74.5963	agora
89.105	-18.6703	agora
69.3736	-39.2747	agora
15.922	73.9139	agora
90.7227	-16.6874	agora
91.0816	-18.9752	agora
16.8817	72.4939	agora
89.0635	-18.5175	agora
12.897	73.3874	agora
12.4468	77.0465	agora
10.7156	72.0333	agora
14.9091	75.6971	agora
2.9448	84.9745	agora
9.12771	71.5273	agora
2.73345	87.3113	agora
73.1009	-36.9914	agora
69.9036	-41.8797	agora
89.4211	-18.8188	agora
17.3083	72.1273	agora
17.2917	72.1199	agora
69.062	-35.3028	agora
91.2216	-17.1786	agora
10.0002	73.1212	agora
6.92401	73.4932	agora
7.05748	74.1973	agora
73.7799	-40.5849	agora
61.9946	-39.1474	agora
5.64163	71.8435	agora
13.8362	75.6244	agora
68.6179	-35.595	agora
11.7078	76.1114	agora
11.5788	75.4355	agora
65.9164	-36.9446	agora
65.9289	-40.1393	agora
64.9843	-36.5346	agora
67.8486	-37.0031	agora
71.0229	-40.6036	agora
65.9673	-40.3355	agora
65.8521	-40.3715	agora
65.7948	-37.4834	agora
66.612	-37.284	agora
69.4387	-37.0917	agora
91.3106	-15.8959	agora
61.5462	-34.1872	agora
9.99624	86.5824	agora
66.0663	-37.1255	agora
62.0004	-39.4056	agora
87.2913	-15.0049	agora
-21.1235	-92.6503	agora
16.4846	73.9743	agora
16.406	73.535	agora
70.823	-44.2358	agora
73.2173	-37.8341	agora
65.682	-41.8838	agora
69.2127	-35.1607	agora
10.4199	74.6719	agora
65.0981	-41.7373	agora
66.1944	-45.9981	agora
66.673	-46.1234	agora
7.36394	94.7604	agora
5.34761	92.669	agora
3.3388	83.7329	agora
17.3205	72.2261	agora
2.89293	83.6234	agora
74.6792	-40.5217	agora
7.96683	87.6437	agora
59.3299	-35.4022	agora
61.7617	-33.58	agora
7.16819	95.3599	agora
60.9483	-33.52	agora
5.34802	91.9551	agora
5.2715	91.8642	agora
7.23592	95.314	agora
68.0695	-34.3025	agora
70.3079	-34.9537	agora
69.9025	-35.2383	agora
71.8913	-37.3796	agora
71.558	-38.4628	agora
69.7426	-36.1059	agora
3.28275	87.1454	agora
13.1572	72.2741	agora
13.2891	72.1312	agora
13.6524	72.0823	agora
3.32892	87.1986	agora
12.996	71.769	agora
70.608	-39.1156	agora
72.1802	-37.1177	agora
69.19	-35.6537	agora
91.3741	-18.4031	agora
13.7549	72.2001	agora
13.1801	75.7383	agora
14.0439	75.1398	agora
84.7803	-16.3191	agora
60.7537	-33.7415	agora
6.95062	94.8487	agora
5.21797	93.1102	agora
7.10631	95.3632	agora
6.95287	94.971	agora
60.9474	-33.7103	agora
60.188	-34.3288	agora
14.8824	70.4103	agora
7.08488	95.1622	agora
6.82889	94.6972	agora
92.8635	-16.3023	agora
70.9945	-41.4348	agora
92.015	-17.6845	agora
7.15084	73.8027	agora
67.9905	-43.3102	agora
10.541	76.2982	agora
91.5025	-17.0644	agora
70.9849	-40.7845	agora
11.6506	76.4166	agora
7.69942	72.3589	agora
6.22457	72.7163	agora
91.9658	-16.0684	agora
11.9406	74.292	agora
88.2235	-18.9234	agora
13.811	74.0645	agora
69.5014	-39.3477	agora
8.72315	75.0489	agora
69.8592	-39.0994	agora
69.7879	-39.1824	agora
71.2609	-43.6909	agora
74.3571	-38.1015	agora
73.4474	-36.0871	agora
10.0103	75.189	agora
10.0212	75.2596	agora
15.0854	71.516	agora
10.7889	75.1823	agora
10.578	75.7505	agora
10.5244	75.5533	agora
10.4362	75.6757	agora
90.321	-16.3312	agora
7.73551	78.1604	agora
1.53583	83.1664	agora
7.74351	78.192	agora
10.5302	75.7197	agora
10.6657	75.7673	agora
71.3094	-40.6785	agora
1.78612	82.7538	agora
15.1589	71.815	agora
15.3713	71.7757	agora
74.4875	-38.9281	agora
74.6101	-38.8913	agora
90.4846	-16.0962	agora
74.6388	-39.0913	agora
86.8805	-17.1848	agora
86.3832	-15.207	agora
63.8694	-38.9866	agora
63.6276	-39.2254	agora
63.6323	-39.129	agora
15.1863	73.4517	agora
74.5974	-41.2723	agora
75.2492	-40.9868	agora
63.4783	-36.683	agora
70.9338	-35.9209	agora
70.8506	-36.0253	agora
71.3397	-35.8852	agora
67.4573	-35.8944	agora
61.1782	-34.1167	agora
84.7076	-15.8166	agora
-20.9073	-91.5621	agora
16.2313	76.3901	agora
5.29367	85.375	agora
14.6359	79.9449	agora
14.9737	79.3594	agora
16.7408	75.3082	agora
15.0509	79.2181	agora
4.9948	72.4526	agora
92.1936	-18.1867	agora
90.9053	-16.7482	agora
8.01563	87.5477	agora
59.2692	-35.586	agora
7.15139	95.4507	agora
7.18639	95.4245	agora
85.4471	-16.8279	agora
64.4514	-36.2039	agora
64.7213	-37.4613	agora
86.9137	-17.2689	agora
64.1418	-38.102	agora
92.6234	-17.1178	agora
14.7747	76.2323	agora
13.0918	75.9916	agora
3.02333	76.0534	agora
-0.736323	83.2523	agora
6.02339	72.9477	agora
76.7637	-41.2333	agora
75.8568	-40.8632	agora
8.26535	74.3263	agora
13.2059	74.4909	agora
14.0196	73.3825	agora
13.8493	73.7138	agora
13.2542	70.9522	agora
13.5883	70.9227	agora
0.842051	75.5192	agora
89.808	-19.0398	agora
3.90825	75.4578	agora
92.069	-18.3988	agora
1.30391	79.9055	agora
5.14756	72.7716	agora
8.4799	73.7652	agora
2.18541	79.4188	agora
-0.70239	83.3398	agora
2.42069	79.4586	agora
1.16595	79.4798	agora
4.81818	73.0504	agora
13.7647	73.584	agora
76.7435	-41.1662	agora
74.2693	-37.6745	agora
-0.18795	83.814	agora
-0.229424	83.658	agora
2.34041	78.2129	agora
3.49743	77.8775	agora
13.6433	70.7259	agora
13.6131	70.687	agora
68.9396	-34.7499	agora
3.35231	87.3346	agora
14.9905	71.9697	agora
14.7521	71.9538	agora
7.89915	75.3879	agora
7.74489	75.4929	agora
7.94701	75.3286	agora
7.74242	75.5	agora
7.95843	75.3962	agora
2.57686	86.8542	agora
13.4524	70.8805	agora
8.70028	73.9641	agora
1.82377	80.6647	agora
10.2613	72.5368	agora
10.2188	72.5937	agora
6.76385	73.4404	agora
1.94633	77.9203	agora
70.355	-39.3297	agora
71.449	-36.2164	agora
69.8236	-39.2224	agora
4.99199	87.9734	agora
65.2963	-39.3956	agora
85.692	-17.4261	agora
76.4443	-42.2897	agora
2.00229	78.089	agora
2.00438	78.0457	agora
-21.6655	-91.4933	agora
5.55395	71.8603	agora
15.944	71.0793	agora
4.24516	87.8347	agora
4.30456	87.9519	agora
4.26589	87.9548	agora
4.27354	87.9548	agora
4.27272	87.9593	agora
4.31359	87.9566	agora
4.28536	87.9645	agora
4.28358	87.9628	agora
4.26493	87.9311	agora
65.7146	-34.0377	agora
66.2281	-33.8536	agora
9.20208	73.8309	agora
61.208	-36.7225	agora
15.0171	70.5799	agora
-20.4905	-91.9886	agora
0.0269913	80.8543	agora
62.5222	-39.5712	agora
-21.357	-90.8547	agora
2.54012	75.5997	agora
-21.0504	-91.5082	agora
0.353618	77.3362	agora
7.4614	91.838	agora
7.72811	91.7917	agora
63.4805	-38.3269	agora
8.05561	89.8808	agora
87.9908	-15.6232	agora
87.6091	-16.1604	agora
90.4047	-17.0555	agora
64.3794	-38.4439	agora
64.7319	-37.955	agora
64.5272	-40.9874	agora
89.7416	-16.6485	agora
15.3845	70.9264	agora
4.47718	77.5065	agora
8.63232	85.055	agora
62.5778	-34.1054	agora
64.9464	-41.5315	agora
63.5971	-37.1209	agora
0.508162	75.561	agora
0.552508	75.5511	agora
7.37857	90.0644	agora
7.36048	89.8376	agora
7.28521	90.2928	agora
-20.7229	-92.6038	agora
7.12656	90.5651	agora
7.23181	90.9385	agora
87.2279	-14.9386	agora
87.0324	-17.3917	agora
62.028	-38.802	agora
61.9369	-38.5179	agora
67.7649	-44.4069	agora
8.86532	82.8657	agora
-21.1531	-91.6907	agora
71.7023	-41.5744	agora
73.4055	-40.6749	agora
12.3074	79.028	agora
12.4627	79.0182	agora
65.9546	-33.6529	agora
65.8354	-33.6555	agora
64.9962	-38.5424	agora
-20.7132	-93.0966	agora
68.0485	-34.5048	agora
59.4153	-35.1364	agora
7.11247	82.4809	agora
68.4601	-40.7797	agora
90.4008	-14.5697	agora
8.45225	80.8832	agora
8.27242	80.8163	agora
13.9354	80.2391	agora
-20.8211	-92.8454	agora
67.2679	-44.543	agora
68.4531	-44.5016	agora
10.2012	86.6514	agora
8.03711	72.0719	agora
7.04236	72.6759	agora
7.05462	72.6597	agora
75.9486	-40.7593	agora
71.4085	-43.3422	agora
91.6816	-16.1189	agora
71.4534	-43.0779	agora
92.2668	-18.7941	agora
70.3907	-40.5851	agora
71.3792	-43.2505	agora
10.7625	76.1864	agora
62.9943	-34.4852	agora
69.5863	-46.0469	agora
3.33495	81.9227	agora
5.37909	81.571	agora
70.4436	-44.3866	agora
69.7225	-45.4772	agora
92.0014	-14.5536	agora
93.2095	-15.5498	agora
67.2677	-43.1907	agora
91.5895	-14.183	agora
67.0743	-46.1582	agora
92.7292	-14.5113	agora
67.2575	-46.1326	agora
91.2534	-15.1873	agora
12.323	79.1707	agora
92.6957	-15.5426	agora
92.8538	-15.018	agora
67.7883	-45.9265	agora
69.388	-44.8355	agora
92.3048	-15.1315	agora
92.3699	-15.0877	agora
70.4682	-45.404	agora
92.5671	-15.2361	agora
67.5146	-45.7799	agora
68.8382	-45.151	agora
69.2955	-45.1456	agora
69.9162	-45.0526	agora
67.0595	-46.0623	agora
69.5121	-45.014	agora
66.8786	-46.2894	agora
8.86331	79.3426	agora
91.7623	-14.3981	agora
-20.4659	-91.023	agora
92.7602	-15.428	agora
68.5813	-45.2882	agora
76.566	-42.392	agora
65.8566	-36.2092	agora
65.5681	-36.2786	agora
66.6802	-35.5243	agora
2.46775	85.1537	agora
91.5225	-18.0727	agora
87.4479	-16.7517	agora
70.5822	-40.4356	agora
62.3567	-34.0629	agora
63.6566	-35.8117	agora
7.69239	93.1688	agora
7.36695	94.2264	agora
7.62125	93.7326	agora
7.61657	93.3745	agora
5.61257	71.7653	agora
5.12628	91.9167	agora
7.36107	91.6562	agora
61.1919	-35.476	agora
-20.8406	-93.1511	agora
7.37036	92.7409	agora
-20.7897	-93.2664	agora
-21.1759	-93.0971	agora
7.47449	92.6683	agora
7.45572	91.8222	agora
70.6532	-44.2879	agora
73.4822	-37.9175	agora
7.99755	93.4978	agora
84.7907	-15.3955	agora
62.87	-39.3642	agora
87.0823	-14.9702	agora
60.5468	-36.5322	agora
87.1836	-14.9759	agora
1.63003	82.4325	agora
8.87644	75.6229	agora
9.89957	73.7981	agora
-21.2252	-92.9073	agora
66.4482	-36.4685	agora
65.5793	-39.5003	agora
67.4651	-39.4927	agora
65.9529	-43.4972	agora
13.0789	76.5362	agora
69.4911	-40.897	agora
0.140075	80.9532	agora
8.67192	79.6578	agora
92.7613	-16.538	agora
8.8304	79.3226	agora
92.3543	-15.8721	agora
70.9546	-45.4047	agora
89.9355	-19.5601	agora
15.6364	72.3045	agora
13.0376	76.6754	agora
12.4178	74.122	agora
14.3946	74.9018	agora
13.8109	75.4426	agora
8.7	73.6856	agora
14.2377	74.3248	agora
5.26767	92.9304	agora
1.38677	76.7214	agora
65.4495	-42.1848	agora
89.5811	-16.5373	agora
85.1785	-16.3513	agora
84.7809	-15.4559	agora
59.4587	-35.285	agora
60.3906	-33.8839	agora
60.3751	-33.8264	agora
60.1811	-33.8178	agora
90.4681	-13.7004	agora
10.0757	84.3346	agora
9.76241	86.7072	agora
93.4808	-17.9967	agora
76.0897	-41.4172	agora
90.9182	-14.2579	agora
66.0336	-45.2846	agora
69.4159	-32.3884	agora
69.5598	-32.3429	agora
87.8876	-19.2128	agora
69.5011	-32.3247	agora
69.3133	-32.0987	agora
86.2471	-17.9221	agora
70.46	-33.825	agora
68.994	-31.8314	agora
69.5738	-32.5353	agora
69.3323	-32.1267	agora
67.1116	-33.9045	agora
88.0302	-19.2838	agora
69.723	-32.663	agora
69.799	-32.9236	agora
86.9388	-18.694	agora
69.5648	-32.9631	agora
87.1595	-18.9651	agora
69.4358	-32.1951	agora
87.1924	-18.8945	agora
68.2321	-31.9746	agora
63.9492	-38.1227	agora
87.0799	-14.9832	agora
90.7633	-19.3478	agora
74.6491	-43.102	agora
13.0983	74.1789	agora
74.5045	-42.0679	agora
73.0894	-41.4524	agora
72.9903	-41.4802	agora
73.1836	-41.1193	agora
1.61468	80.0896	agora
11.9883	73.0796	agora
72.1112	-37.5847	agora
69.2425	-42.6372	agora
12.3322	72.7924	agora
75.1388	-41.7637	agora
75.1393	-42.2516	agora
91.2635	-16.3752	agora
75.1239	-42.2051	agora
74.4852	-43.3196	agora
74.6433	-42.2561	agora
75.1386	-42.1377	agora
74.0398	-41.8156	agora
75.1867	-41.636	agora
90.921	-19.1295	agora
74.6986	-42.684	agora
74.5506	-41.8792	agora
75.3377	-41.5906	agora
69.0246	-42.7563	agora
14.0029	76.1959	agora
0.909678	81.2898	agora
0.939934	81.2893	agora
7.04415	76.1528	agora
74.6605	-42.1959	agora
74.7107	-42.9151	agora
74.0475	-42.1231	agora
9.43279	73.3126	agora
14.6557	74.2354	agora
90.5397	-19.4286	agora
68.4708	-46.9717	agora
-21.8277	-92.2791	agora
15.3508	74.6327	agora
68.7618	-45.549	agora
85.9734	-18.2959	agora
84.876	-16.2839	agora
2.94189	81.1917	agora
93.3018	-17.9581	agora
77.7023	-40.4694	agora
77.7027	-40.4688	agora
65.8432	-34.3632	agora
-21.9234	-91.6392	agora
73.1554	-37.2515	agora
69.7255	-37.009	agora
69.5993	-37.1252	agora
16.8591	71.5492	agora
16.896	71.5565	agora
85.7777	-15.4788	agora
85.9028	-15.2794	agora
85.6161	-15.1608	agora
59.9153	-36.0549	agora
61.4012	-35.126	agora
60.2151	-36.1893	agora
3.15375	78.3112	agora
2.80005	78.1706	agora
12.9532	71.3857	agora
62.3919	-34.3109	agora
61.5448	-34.1142	agora
60.1702	-34.478	agora
60.9643	-34.0923	agora
60.8387	-34.0439	agora
61.4926	-33.8501	agora
59.6482	-34.2371	agora
-19.2624	72.4191	bigg
-19.2402	72.4276	bigg
-17.9777	70.8214	bigg
-19.5653	72.2198	bigg
-18.6088	69.5274	bigg
-18.5015	70.7621	bigg
-18.1555	70.8368	bigg
-19.5566	72.2573	bigg
-18.6921	71.6606	bigg
-18.4868	70.863	bigg
-19.1528	71.2843	bigg
-17.9094	71.1575	bigg
-18.135	71.2639	bigg
-19.132	71.2995	bigg
-18.6086	69.5277	bigg
-18.6122	69.5356	bigg
-17.8969	71.8734	bigg
-19.1367	71.2909	bigg
-18.6091	69.526	bigg
-19.5187	72.1806	bigg
-19.051	70.8802	bigg
-19.258	71.0283	bigg
-17.4719	70.6226	bigg
-19.1581	71.1592	bigg
-18.5166	70.0332	bigg
-17.8452	70.9185	bigg
-17.9059	71.1346	bigg
-17.9039	71.1362	bigg
-17.9732	70.823	bigg
-17.9045	71.1365	bigg
-17.9039	71.1357	bigg
-17.9029	71.1377	bigg
-17.9044	71.1359	bigg
-17.9748	70.8244	bigg
-18.2549	71.6333	bigg
-17.9962	70.6718	bigg
-42.3077	-29.8244	carveme
-32.1194	-19.8113	carveme
-22.6003	-10.4798	carveme
-30.5289	-22.6482	carveme
-43.107	-16.5739	carveme
-9.31252	-15.8739	carveme
-23.3106	-26.0215	carveme
-19.0978	-41.3277	carveme
-0.254171	24.5097	carveme
-2.24819	23.7048	carveme
-11.351	3.82447	carveme
-11.9516	36.6413	carveme
-9.58305	26.641	carveme
-37.2111	18.7993	carveme
-2.59962	22.4792	carveme
-30.0837	-18.5438	carveme
-8.54373	-14.0473	carveme
-2.46513	23.9483	carveme
-0.375653	23.8183	carveme
-11.2187	39.138	carveme
-11.4614	39.2516	carveme
7.09992	51.7301	carveme
-14.1044	2.95694	carveme
-10.0271	7.84049	carveme
-11.1298	10.6602	carveme
-9.99337	-9.14497	carveme
0.021718	46.2394	carveme
-34.793	-46.5626	carveme
-32.0394	-41.1246	carveme
-38.6673	-48.8624	carveme
-33.5189	-42.2611	carveme
-35.2354	-48.4198	carveme
-41.4939	-49.7205	carveme
-40.6386	-49.2511	carveme
-44.6242	-60.6302	carveme
-41.4123	-50.0237	carveme
-41.2539	-48.9196	carveme
54.0511	-2.03674	carveme
-13.7574	12.8226	carveme
-10.4938	-9.77437	carveme
-34.0422	23.9266	carveme
-11.0747	10.6868	carveme
-1.46611	11.5917	carveme
15.2595	-17.0539	carveme
24.4766	-9.50394	carveme
19.8113	-2.83711	carveme
40.4682	-0.0039566	carveme
16.4602	2.44167	carveme
-22.7731	-16.5077	carveme
15.8861	17.5196	carveme
17.3155	18.516	carveme
-12.5882	32.3471	carveme
-29.8935	26.0562	carveme
-41.3322	-18.0757	carveme
8.94132	-21.8343	carveme
15.1969	-17.0845	carveme
9.47811	-21.8599	carveme
-0.663877	-4.20607	carveme
1.19769	-21.9795	carveme
5.86746	2.2892	carveme
4.88798	1.46323	carveme
15.7756	32.2018	carveme
17.3424	24.7547	carveme
17.934	-13.0325	carveme
-32.9881	-5.39761	carveme
10.5686	42.9808	carveme
21.6773	31.3725	carveme
-14.6423	52.1415	carveme
10.3968	42.8338	carveme
24.1216	29.632	carveme
30.8537	5.65716	carveme
31.2994	6.37698	carveme
10.148	43.149	carveme
10.5062	43.4186	carveme
8.11817	37.421	carveme
53.5828	-4.25265	carveme
53.3732	-4.40131	carveme
49.2901	1.53209	carveme
9.0149	36.728	carveme
52.8495	-3.8421	carveme
9.05498	36.6147	carveme
49.4913	1.67559	carveme
9.01347	36.5292	carveme
53.6154	-4.46241	carveme
50.4478	1.25077	carveme
53.7535	-4.37532	carveme
41.061	0.596815	carveme
53.9403	-4.97152	carveme
49.6526	1.25332	carveme
53.1106	-4.40377	carveme
45.8001	0.518952	carveme
50.0953	0.936398	carveme
47.0072	-2.04154	carveme
9.97615	42.0068	carveme
44.3596	-0.0813192	carveme
53.8067	-4.35408	carveme
50.3812	0.889848	carveme
53.3729	-4.32136	carveme
49.2024	1.35922	carveme
50.1955	1.25892	carveme
30.3705	18.1134	carveme
50.367	1.06136	carveme
9.22802	36.6467	carveme
43.8756	0.105665	carveme
53.5161	-4.51091	carveme
16.6688	-0.459199	carveme
18.3914	-9.99016	carveme
-22.0904	11.1398	carveme
-32.2374	14.0129	carveme
-28.7539	5.20657	carveme
49.7495	-12.1254	carveme
-7.02499	4.17308	carveme
-48.5546	-16.264	carveme
-48.0684	-17.3853	carveme
-30.29	5.20219	carveme
-28.3349	4.02914	carveme
-28.0953	-0.381129	carveme
-31.2976	4.92867	carveme
-27.8382	2.05693	carveme
-33.6845	14.8911	carveme
-14.5262	33.8563	carveme
-8.44734	44.2442	carveme
-15.4869	25.8408	carveme
-9.46898	44.1911	carveme
-15.3838	30.929	carveme
-8.23117	44.7417	carveme
-15.7783	28.9683	carveme
-22.7912	34.3388	carveme
-7.31365	42.6831	carveme
-7.35731	42.6897	carveme
-15.5441	28.4753	carveme
-23.3102	-2.89785	carveme
16.9521	34.3594	carveme
-10.8171	44.0499	carveme
-34.9933	-35.3961	carveme
-37.8487	-35.1725	carveme
-33.8593	-31.8152	carveme
-34.7337	28.0216	carveme
-46.0813	-15.0449	carveme
-47.105	-17.4821	carveme
-52.3933	-28.5705	carveme
-45.8079	-19.6258	carveme
-44.4734	-8.67641	carveme
-40.1512	-2.49966	carveme
-38.3808	-35.7585	carveme
-44.9763	-28.0447	carveme
-34.6493	28.01	carveme
-35.2753	26.0952	carveme
-36.6264	-29.8502	carveme
-33.972	-5.44314	carveme
-47.6691	-11.8064	carveme
-40.0371	-2.5598	carveme
-48.0357	-12.3115	carveme
-37.1797	-31.0529	carveme
-34.6431	-35.4341	carveme
-44.1276	-9.43385	carveme
-18.4278	-39.6979	carveme
-41.0437	-9.86523	carveme
-40.2644	-2.48856	carveme
-18.6014	-30.206	carveme
-42.4055	-11.8674	carveme
-36.2261	-39.0121	carveme
-36.25	-33.9586	carveme
-46.9696	-13.8008	carveme
-45.1493	-25.6059	carveme
-21.5461	38.5111	carveme
-27.8521	0.1545	carveme
-25.427	3.50104	carveme
-17.3631	27.8109	carveme
15.1507	-4.12322	carveme
-29.1168	0.931059	carveme
-19.6812	29.6768	carveme
-17.4376	26.5646	carveme
-21.2227	31.9341	carveme
-16.3139	28.7845	carveme
-25.2782	4.77952	carveme
-28.567	0.222468	carveme
-23.1289	-2.15396	carveme
-23.5111	5.39705	carveme
-18.9668	36.0708	carveme
-25.2674	-0.534593	carveme
-22.9908	15.2888	carveme
-15.6332	41.4546	carveme
-22.7593	35.0385	carveme
-26.0622	4.29086	carveme
-29.0089	-0.673071	carveme
-48.396	-16.2447	carveme
-48.6301	-16.1137	carveme
-23.9147	-42.5666	carveme
22.8359	12.7755	carveme
3.09532	12.3049	carveme
-30.3102	-38.4422	carveme
20.9059	38.0279	carveme
7.86812	-20.5394	carveme
3.98849	-20.4985	carveme
1.82241	-14.7537	carveme
8.53531	-19.9754	carveme
-4.49492	39.6751	carveme
-35.5491	-30.8447	carveme
-22.7736	-22.4617	carveme
-38.2919	-40.4988	carveme
-21.2001	-35.1857	carveme
-41.1037	-27.4003	carveme
-17.9108	-27.9639	carveme
-20.1582	-5.07407	carveme
-24.1154	-2.45498	carveme
-24.2383	-10.3586	carveme
-15.7428	7.15799	carveme
52.9384	-18.1561	carveme
51.7767	-11.5675	carveme
51.8445	-18.4136	carveme
59.6987	-8.80554	carveme
49.8402	-8.37364	carveme
49.537	-8.15706	carveme
51.1938	-10.0286	carveme
12.1141	23.0917	carveme
2.22312	31.6817	carveme
-19.3348	-32.6633	carveme
19.5508	20.1146	carveme
23.0212	7.80722	carveme
20.3475	23.2779	carveme
20.1345	23.2107	carveme
17.0297	16.3218	carveme
17.2403	17.4851	carveme
-0.0881095	21.2093	carveme
17.0146	16.1754	carveme
48.5602	-8.24437	carveme
47.3009	-11.1806	carveme
-5.07168	-14.9894	carveme
46.2186	-7.7538	carveme
-29.5263	-3.70131	carveme
22.8031	13.0971	carveme
25.6244	21.3607	carveme
28.4472	14.5279	carveme
24.7164	17.8213	carveme
-33.0601	-2.04124	carveme
-31.9572	-1.99504	carveme
-34.0834	15.597	carveme
-32.9069	5.48407	carveme
-32.9759	-2.81705	carveme
-26.2851	-2.17703	carveme
-36.7972	9.75313	carveme
-32.6364	10.8927	carveme
-30.1289	-2.22433	carveme
-33.0585	7.33431	carveme
11.5588	-6.02079	carveme
47.6881	0.390352	carveme
-25.0018	-32.4293	carveme
-5.18126	-6.4827	carveme
8.27871	-11.1792	carveme
20.8841	9.55962	carveme
18.5457	39.725	carveme
24.4522	-2.20375	carveme
22.6306	14.9838	carveme
25.086	-1.00193	carveme
11.7401	-25.7685	carveme
25.1502	-0.975424	carveme
20.1563	-8.6375	carveme
3.33201	-18.071	carveme
-5.66959	-1.22896	carveme
-0.704401	-2.96321	carveme
-5.51351	-0.351457	carveme
12.4574	16.465	carveme
6.00472	23.4248	carveme
-1.46268	22.5787	carveme
2.46905	12.0242	carveme
7.1552	7.69374	carveme
13.9925	0.550658	carveme
6.32901	-0.434889	carveme
-2.99962	7.17665	carveme
13.5505	-12.9245	carveme
6.29529	6.17861	carveme
7.17806	7.98794	carveme
6.03907	-0.594535	carveme
7.85204	6.83223	carveme
0.981849	16.3212	carveme
14.8063	-12.2526	carveme
2.17969	15.4776	carveme
6.97976	6.98524	carveme
5.53788	-0.883102	carveme
14.8482	17.9532	carveme
52.7742	-9.71216	carveme
10.5484	42.8267	carveme
1.62882	29.1538	carveme
1.90742	7.76204	carveme
-5.92063	50.8257	carveme
14.652	23.4174	carveme
3.61183	39.3632	carveme
1.70972	12.1235	carveme
14.4014	11.1152	carveme
-4.12545	36.3485	carveme
-0.472111	7.65835	carveme
2.431	33.5334	carveme
-5.46015	37.2579	carveme
7.64183	1.83501	carveme
-40.9128	-28.1652	carveme
4.86244	17.5868	carveme
6.39599	32.8373	carveme
18.9026	14.7642	carveme
12.5741	26.4276	carveme
54.3897	-10.9366	carveme
54.1407	-11.3146	carveme
12.5945	21.5303	carveme
-2.29983	-26.8577	carveme
0.0137534	-27.062	carveme
-5.45662	-23.3584	carveme
-24.8499	-27.6438	carveme
-4.61264	-26.4883	carveme
-25.4235	-20.1762	carveme
-38.8724	-17.5644	carveme
-24.3637	-30.6821	carveme
-0.153445	-24.1908	carveme
-19.8524	21.8852	carveme
-10.6596	0.226747	carveme
-20.6934	-28.6318	carveme
-24.6891	-38.608	carveme
-44.613	-6.53712	carveme
-38.5476	-17.8699	carveme
1.81873	-5.96039	carveme
21.2852	-11.2546	carveme
12.6747	15.666	carveme
8.11894	52.5317	carveme
-12.5209	5.88572	carveme
-7.0142	-20.7944	carveme
-10.1386	-7.46342	carveme
-28.9719	-8.85178	carveme
-28.9932	-8.86424	carveme
-6.43087	7.81007	carveme
5.67772	-1.67378	carveme
20.9988	0.96974	carveme
-25.429	-42.3973	carveme
-22.3426	7.58015	carveme
-33.3691	14.6991	carveme
-33.3228	-40.6923	carveme
23.4161	-10.9417	carveme
7.87642	-24.2104	carveme
0.668517	26.4668	carveme
-37.9076	-42.9627	carveme
-28.4218	-42.3744	carveme
-14.0221	44.8084	carveme
-10.605	-32.8978	carveme
-36.8379	-21.6179	carveme
-11.5957	34.264	carveme
-36.5725	-39.7162	carveme
-36.8606	-41.0309	carveme
-36.5949	-39.8535	carveme
4.84087	27.6636	carveme
6.95291	-5.88106	carveme
-6.06212	11.2773	carveme
6.80366	29.3691	carveme
-28.8088	23.8389	carveme
9.82163	16.0218	carveme
8.67399	10.9901	carveme
5.7621	28.1417	carveme
-3.70417	36.0427	carveme
-13.3725	26.307	carveme
14.6894	35.0322	carveme
12.7095	23.4881	carveme
13.0741	23.4432	carveme
13.4261	29.7698	carveme
7.76855	35.4971	carveme
12.8437	23.6436	carveme
7.84172	-25.7949	carveme
34.7247	-4.08045	carveme
19.8185	37.943	carveme
-6.0895	-1.88536	carveme
26.0135	20.2691	carveme
-24.1883	-35.7322	carveme
-13.1687	-23.9399	carveme
23.441	-12.967	carveme
-27.4923	-32.7121	carveme
17.0688	-3.27697	carveme
-13.9145	-2.85957	carveme
-34.0397	-14.5274	carveme
-36.0456	-15.0913	carveme
-12.44	-24.3533	carveme
3.95125	25.5677	carveme
43.7703	1.94819	carveme
22.4991	9.42642	carveme
-22.4447	33.7855	carveme
-13.5269	45.515	carveme
-22.0349	33.9702	carveme
-28.8179	5.23193	carveme
-22.2407	33.7977	carveme
-20.8408	34.1409	carveme
-14.9202	44.6854	carveme
-18.486	39.3056	carveme
-19.9331	40.3799	carveme
-13.9711	44.8411	carveme
-18.4212	39.4737	carveme
-22.1452	33.9739	carveme
-12.0856	48.673	carveme
-20.2568	34.6948	carveme
-6.93128	45.5075	carveme
-21.7573	-12.9625	carveme
-9.85652	49.839	carveme
-13.5043	-3.29219	carveme
-13.4702	50.728	carveme
-7.19354	29.5076	carveme
37.5123	-1.72689	carveme
18.0819	-1.64291	carveme
-6.42376	-23.4135	carveme
-46.6808	-30.5691	carveme
-42.3801	-33.6396	carveme
-25.1454	-28.7462	carveme
-32.5438	-28.8374	carveme
-33.3899	-39.3994	carveme
-33.6964	-39.669	carveme
-29.7017	-27.6035	carveme
-29.8672	-37.5742	carveme
-27.7953	-42.6813	carveme
-39.9205	-9.14715	carveme
-9.25618	18.9324	carveme
-11.9983	-3.57034	carveme
-27.6031	-31.8759	carveme
-42.1049	-28.2579	carveme
-36.9712	9.67275	carveme
-31.4248	-15.4161	carveme
-40.5987	-22.1072	carveme
-2.82292	-17.3233	carveme
-42.6264	-33.8364	carveme
-32.2229	-24.0849	carveme
-30.2495	-23.679	carveme
2.54075	-30.529	carveme
0.294638	46.5335	carveme
-10.2375	-23.29	carveme
-37.4232	-13.4633	carveme
-21.1446	-24.784	carveme
-29.1356	-22.3121	carveme
-9.52708	-7.18149	carveme
-7.16676	12.4936	carveme
-37.1811	12.2207	carveme
-42.5128	-8.38544	carveme
8.29691	52.7889	carveme
28.4423	-6.03744	carveme
-31.6198	-51.1508	carveme
-34.4063	-50.9378	carveme
-46.0066	-39.7557	carveme
13.381	34.3736	carveme
-1.48485	13.9568	carveme
19.7089	-19.2333	carveme
19.5958	38.1322	carveme
28.6475	8.69468	carveme
9.59696	45.6736	carveme
-12.0594	23.2328	carveme
17.515	18.7534	carveme
-8.83667	52.1098	carveme
-28.9167	-8.63661	carveme
9.05687	7.77533	carveme
-10.4787	23.0186	carveme
-4.84703	33.6433	carveme
15.5377	-3.29135	carveme
-18.0851	-36.2357	carveme
-20.3186	19.6092	carveme
24.0818	-15.251	carveme
10.926	-5.74593	carveme
19.8004	26.4069	carveme
11.4756	-25.5907	carveme
-4.67525	-16.1212	carveme
7.90965	6.7777	carveme
-25.0794	-18.5209	carveme
7.24244	-12.8206	carveme
5.10054	1.8291	carveme
11.8349	-14.1961	carveme
1.6852	-5.74724	carveme
1.97342	-1.75731	carveme
0.897682	-2.93983	carveme
1.15921	-3.24029	carveme
4.06187	31.9057	carveme
8.81974	-12.3478	carveme
18.1204	37.8159	carveme
13.1883	41.9206	carveme
-29.2037	-22.6507	carveme
-1.54669	9.56787	carveme
-48.7486	-16.1873	carveme
-48.97	-16.2353	carveme
-48.8205	-21.3929	carveme
12.3319	30.4902	carveme
-12.5184	3.43945	carveme
-11.6597	4.57559	carveme
-37.2707	18.029	carveme
-11.5822	5.07947	carveme
-11.4444	4.08148	carveme
-11.4347	4.01361	carveme
-6.70311	21.5364	carveme
-7.71894	-13.6991	carveme
13.0752	8.93953	carveme
-8.84003	-17.4797	carveme
-6.78234	-15.961	carveme
-2.58758	-1.86249	carveme
-20.8753	-16.5148	carveme
14.6879	0.860354	carveme
-2.60309	10.6986	carveme
10.9754	11.1847	carveme
0.879639	-4.75317	carveme
22.1694	1.19689	carveme
18.9928	2.66266	carveme
10.2375	18.0201	carveme
10.4634	17.0109	carveme
25.0466	0.863977	carveme
-3.14449	-1.53861	carveme
22.21	-8.58065	carveme
43.0494	-0.522721	carveme
9.09105	25.2415	carveme
-29.2961	10.3308	carveme
48.6813	-10.0761	carveme
-54.6914	-27.7964	carveme
-30.1035	11.1197	carveme
-13.0784	49.534	carveme
-24.8461	8.5871	carveme
-23.7771	34.7719	carveme
-15.2476	46.278	carveme
-12.2711	45.4388	carveme
-11.8771	50.0442	carveme
-15.3481	45.377	carveme
-18.8058	39.2841	carveme
-14.3719	31.3057	carveme
-33.0828	8.01423	carveme
-22.2654	40.0258	carveme
-23.0774	38.1794	carveme
-17.2999	42.0947	carveme
-12.3809	8.32671	carveme
-32.7633	-22.93	carveme
-37.019	18.467	carveme
-12.064	36.6922	carveme
-19.6027	29.6241	carveme
-43.467	-56.6181	carveme
0.516289	23.5808	carveme
1.16248	23.1032	carveme
0.628487	23.302	carveme
1.35656	23.0173	carveme
48.239	-23.7086	carveme
-44.812	-33.6298	carveme
-34.3947	-39.5234	carveme
-46.1302	-32.415	carveme
-46.1278	-32.3853	carveme
-36.8234	-45.0734	carveme
-42.3888	-28.8094	carveme
-36.1416	-43.5594	carveme
-35.2864	-44.7391	carveme
-44.8137	-16.0068	carveme
-42.8958	-25.418	carveme
5.78322	30.8421	carveme
-30.1617	-0.118031	carveme
18.8384	34.2829	carveme
26.7732	17.3171	carveme
21.6013	17.4587	carveme
24.2006	19.5758	carveme
23.9686	20.7913	carveme
22.4987	19.6435	carveme
-31.4492	-25.8547	carveme
-13.0915	32.9525	carveme
45.7448	-7.49709	carveme
32.1268	11.9038	carveme
17.4486	39.9334	carveme
4.79681	56.4019	carveme
5.07692	56.2915	carveme
23.9024	-8.52033	carveme
21.3584	37.4728	carveme
14.2181	40.4505	carveme
15.782	38.5916	carveme
7.89063	54.8172	carveme
-4.39214	-6.32799	carveme
16.6413	37.5113	carveme
8.18848	45.1875	carveme
-6.8697	42.2179	carveme
15.7289	37.2427	carveme
30.7833	6.97971	carveme
-3.15266	41.0254	carveme
-18.5507	43.3432	carveme
-7.27718	34.2495	carveme
-11.8831	25.3907	carveme
-5.03035	32.8389	carveme
-3.18415	34.5233	carveme
-3.16425	34.6806	carveme
6.95331	53.653	carveme
-3.50536	34.2245	carveme
-12.2133	26.3117	carveme
-7.57446	36.4382	carveme
-10.6172	26.1489	carveme
-7.03301	29.9668	carveme
-6.89105	29.9799	carveme
-10.2215	38.6712	carveme
-15.0468	23.2909	carveme
-5.78319	34.1096	carveme
4.25862	55.4726	carveme
-5.43935	33.5215	carveme
4.48367	55.5127	carveme
-15.4101	-8.02127	carveme
-13.1639	20.388	carveme
-33.2441	26.5449	carveme
4.44258	55.6087	carveme
-8.51724	24.333	carveme
-1.94603	43.3663	carveme
-5.66147	39.7746	carveme
-3.96406	41.257	carveme
-15.9146	21.3259	carveme
31.3184	12.7299	carveme
-4.16804	42.857	carveme
-9.74242	33.696	carveme
-43.4125	-23.1443	carveme
-11.4503	26.5942	carveme
4.49677	55.6184	carveme
-3.57772	34.8348	carveme
-9.83799	37.0518	carveme
3.11139	55.6331	carveme
15.2652	42.1818	carveme
-1.07673	45.8444	carveme
-12.5263	32.3186	carveme
-13.6858	25.4996	carveme
-5.96174	53.3911	carveme
-4.75204	33.0705	carveme
-4.18713	43.5544	carveme
-4.59774	36.8974	carveme
-7.49421	34.297	carveme
-7.07487	30.4464	carveme
-3.82747	38.7353	carveme
-2.81144	30.1323	carveme
22.1949	24.0922	carveme
-6.74055	29.3411	carveme
-37.9225	-9.12188	carveme
-12.3111	19.678	carveme
-14.3165	51.4417	carveme
-11.489	50.4037	carveme
-4.1003	43.2165	carveme
-13.9352	28.7318	carveme
-2.64399	44.6497	carveme
-3.12028	41.3096	carveme
-7.36275	53.4435	carveme
1.24887	34.1457	carveme
-7.75512	28.1817	carveme
-16.2119	22.0329	carveme
-12.9211	26.4886	carveme
14.5571	46.3396	carveme
-23.1538	-35.5191	carveme
-5.8916	37.8647	carveme
-13.9277	16.3779	carveme
-6.15393	40.8611	carveme
-7.17292	34.1103	carveme
28.9256	20.9521	carveme
6.88546	53.7465	carveme
-5.65458	31.8139	carveme
-3.3737	51.1521	carveme
-11.1701	51.5914	carveme
-7.02117	28.7776	carveme
-7.92151	30.7813	carveme
-7.49024	36.442	carveme
6.72475	53.5522	carveme
-21.3232	21.3957	carveme
6.89332	54.4054	carveme
-6.39579	53.4056	carveme
-12.697	23.313	carveme
35.8017	4.24939	carveme
-18.1087	36.3808	carveme
-11.8962	27.0526	carveme
8.52125	52.548	carveme
-5.03179	32.8993	carveme
-25.5405	25.5114	carveme
-23.385	8.31297	carveme
-8.72221	52.1309	carveme
-7.7999	36.4329	carveme
-3.46834	51.1233	carveme
-22.9583	20.003	carveme
-9.66731	31.7469	carveme
-12.4021	31.8963	carveme
-11.5786	51.4781	carveme
-5.74631	50.969	carveme
-11.8652	23.3485	carveme
-10.3091	51.2104	carveme
-11.5043	24.3166	carveme
3.47688	55.5381	carveme
-15.1275	12.6708	carveme
-7.64048	38.7187	carveme
-7.40858	25.0717	carveme
-9.08735	35.2671	carveme
-6.05706	40.5534	carveme
-5.20715	35.5155	carveme
-6.28238	30.8289	carveme
-6.72466	30.2231	carveme
-8.26057	38.3108	carveme
-25.8579	-12.9494	carveme
7.22954	54.2674	carveme
-5.81987	31.8707	carveme
4.47968	55.5286	carveme
-3.66171	34.2359	carveme
-9.56832	23.6007	carveme
-6.95965	25.0615	carveme
-4.83753	-3.60392	carveme
-4.79598	-3.72546	carveme
-5.5384	-21.4507	carveme
-5.28671	-21.703	carveme
-4.22398	-24.7444	carveme
-16.8525	-32.4173	carveme
-4.54315	-21.289	carveme
-5.58839	-21.7543	carveme
-4.31998	3.39849	carveme
-20.1364	-23.5252	carveme
-15.8145	-16.6049	carveme
-28.8197	22.0685	carveme
-4.14132	2.47843	carveme
6.86609	-2.55671	carveme
-4.01983	3.37968	carveme
-29.7735	-17.9831	carveme
-43.2028	-33.4012	carveme
-5.50122	-20.335	carveme
-22.3056	-23.4617	carveme
-37.9542	-18.3639	carveme
-24.3191	-30.5298	carveme
-3.93565	-24.8634	carveme
-28.7847	22.1778	carveme
-5.46133	-21.5886	carveme
-3.82377	3.41075	carveme
-4.32731	-20.4585	carveme
-4.88828	-3.7292	carveme
47.4898	0.638056	carveme
10.5485	14.3959	carveme
-9.1659	-22.1799	carveme
-5.95409	-26.1012	carveme
-5.71965	-25.9136	carveme
-9.01042	-28.2398	carveme
-51.6099	-24.3572	carveme
16.554	25.9132	carveme
-26.4805	-25.8399	carveme
-25.1485	-26.4503	carveme
-26.734	-25.8615	carveme
-36.2847	-20.7333	carveme
-36.7395	20.6048	carveme
-24.8723	-26.3663	carveme
-36.5597	-20.0349	carveme
-27.2987	-35.0877	carveme
-24.7482	-25.856	carveme
-25.9381	-25.9446	carveme
-9.24561	-28.1394	carveme
-30.423	-36.2729	carveme
-24.8239	-26.2556	carveme
-36.1429	-20.894	carveme
-51.634	-24.317	carveme
-36.6387	-20.0524	carveme
-28.8919	24.1716	carveme
-51.7976	-19.2947	carveme
-36.4006	-19.9051	carveme
-51.8094	-19.3064	carveme
-36.7215	20.335	carveme
-5.41586	21.2805	carveme
-24.9141	-32.18	carveme
12.2702	-19.3738	carveme
4.06783	7.2837	carveme
-24.0777	-38.9379	carveme
24.7184	0.806206	carveme
9.70571	14.5118	carveme
3.63444	1.21916	carveme
6.69425	-18.5776	carveme
4.84411	-22.0138	carveme
-41.8907	-31.809	carveme
9.88246	-22.3297	carveme
19.3962	-17.0137	carveme
17.4091	24.613	carveme
16.4799	25.9189	carveme
13.1752	-13.4381	carveme
13.0705	-13.6144	carveme
-21.692	-32.6188	carveme
15.9587	32.5499	carveme
25.565	22.7849	carveme
1.46248	26.6521	carveme
-1.9401	-21.2536	carveme
2.28661	8.77556	carveme
4.07663	-24.3797	carveme
-30.0243	-2.61846	carveme
-16.8422	0.544289	carveme
-25.5824	25.1418	carveme
-6.89073	4.16045	carveme
-47.3092	-24.6171	carveme
-37.8338	-35.2616	carveme
-44.504	-24.8936	carveme
-47.9076	-26.173	carveme
-36.7271	-40.4564	carveme
-46.0127	-20.443	carveme
-48.0022	-26.0784	carveme
-37.8322	-42.293	carveme
-48.0933	-21.9731	carveme
-39.7109	-41.2119	carveme
-37.1757	-34.0522	carveme
-37.3114	-34.4284	carveme
-38.5136	-38.2579	carveme
-48.0978	-21.7611	carveme
-39.6269	-38.2625	carveme
-48.2394	-18.3154	carveme
-38.0399	-34.4375	carveme
-38.7366	-40.036	carveme
-48.2043	-18.6056	carveme
-35.0818	-35.1669	carveme
-34.3494	-32.2176	carveme
-35.5368	-33.678	carveme
-37.8096	-41.4113	carveme
-43.8119	-21.8337	carveme
-44.5161	-27.6102	carveme
-37.0915	-31.113	carveme
-34.7809	-33.4142	carveme
-46.027	-20.5921	carveme
-37.8397	-34.5686	carveme
-48.1811	-18.2363	carveme
-37.3948	-30.8159	carveme
-35.7524	-33.8123	carveme
-45.3469	-13.1517	carveme
-48.3512	-18.8643	carveme
4.24877	43.2622	carveme
-47.7949	-29.6658	carveme
4.4669	-25.1997	carveme
-3.34834	10.6302	carveme
4.48309	-20.619	carveme
3.43289	-5.10063	carveme
-21.1727	-11.7967	carveme
-29.9393	-2.35224	carveme
-1.43534	11.9617	carveme
-31.6099	-49.4082	carveme
-31.7645	-50.0367	carveme
-29.6938	-30.4582	carveme
-19.3213	-27.9056	carveme
-40.7915	-8.97586	carveme
-14.5552	-4.3632	carveme
-21.9095	-7.54512	carveme
-15.7328	-6.88959	carveme
-54.7134	-28.0291	carveme
-55.1345	-28.0732	carveme
25.2308	22.7929	carveme
23.425	24.7691	carveme
23.8234	24.8593	carveme
7.60159	44.5372	carveme
51.1687	0.113428	carveme
-9.24137	27.3012	carveme
24.99	23.5349	carveme
23.0723	24.9793	carveme
17.2047	39.9834	carveme
-43.7241	-44.2002	carveme
-43.8438	-43.3964	carveme
-44.0298	-43.2212	carveme
-43.4848	-44.6195	carveme
-40.0016	-58.2113	carveme
-42.1822	-58.1761	carveme
-42.6739	-58.5686	carveme
-44.9125	-42.1703	carveme
-41.1533	-55.8805	carveme
-40.9201	-56.4806	carveme
-40.8714	-57.7926	carveme
-41.5191	-42.3904	carveme
-44.6935	-42.4397	carveme
-42.9397	-49.8229	carveme
-44.217	-43.3453	carveme
-42.3748	-43.9692	carveme
27.0323	20.8265	carveme
21.8499	18.5201	carveme
25.1278	21.554	carveme
22.0714	16.3467	carveme
19.1398	32.2371	carveme
-16.8702	36.3271	carveme
-25.6745	26.1739	carveme
-33.4225	-2.22665	carveme
-29.5907	26.1642	carveme
-1.81727	43.6234	carveme
-11.3656	39.3865	carveme
-11.418	39.4688	carveme
24.5049	-11.3177	carveme
7.2246	41.0031	carveme
-30.9992	23.1227	carveme
-28.857	-24.4706	carveme
-6.42734	-3.687	carveme
-28.5288	-23.3688	carveme
-2.32299	26.5543	carveme
16.8538	36.1524	carveme
7.80783	45.4562	carveme
26.8535	19.3505	carveme
17.1155	33.6733	carveme
18.7439	33.8726	carveme
17.2119	33.8785	carveme
9.63169	45.062	carveme
14.1278	37.1042	carveme
13.6295	35.8561	carveme
16.4323	36.4728	carveme
8.15657	45.0505	carveme
19.605	31.0427	carveme
-15.835	37.4711	carveme
17.1373	34.8575	carveme
7.7835	44.7388	carveme
14.1413	36.8789	carveme
51.3426	-20.4049	carveme
-44.2288	-31.1321	carveme
7.19911	44.3524	carveme
18.4664	36.4463	carveme
-2.1025	43.1935	carveme
7.46467	54.531	carveme
-5.5952	26.9392	carveme
4.70408	55.5797	carveme
5.05628	55.5826	carveme
18.4858	36.4278	carveme
-15.5321	39.6779	carveme
-3.10775	47.6679	carveme
-16.2342	45.1163	carveme
-15.7739	11.073	carveme
-0.74419	22.1103	carveme
-3.13792	47.6892	carveme
-33.2901	-2.38345	carveme
-15.9384	11.3635	carveme
-28.9208	-44.8357	carveme
-29.9968	-19.4879	carveme
-30.1596	23.8643	carveme
11.9306	4.95095	carveme
1.94656	27.2462	carveme
12.6037	5.75338	carveme
15.6968	-8.61216	carveme
-8.29809	8.85612	carveme
-32.109	-11.6276	carveme
-40.6211	-9.53604	carveme
18.2379	25.4954	carveme
6.12204	2.12312	carveme
-53.2613	-28.2511	carveme
-44.7107	-62.2451	carveme
-44.7451	-62.1721	carveme
-41.409	-55.1108	carveme
-44.8398	-62.1273	carveme
-48.2524	-59.7057	carveme
-55.3724	-28.3703	carveme
-39.1249	-56.9363	carveme
-44.7166	-62.3425	carveme
-53.238	-28.2431	carveme
-55.3815	-28.4386	carveme
-38.9673	-56.9888	carveme
-55.3371	-28.4648	carveme
-53.2378	-28.2823	carveme
-53.2381	-28.2385	carveme
59.7152	-8.93755	carveme
-35.2601	-47.5576	carveme
53.8735	-1.36116	carveme
11.5623	45.776	carveme
13.0466	42.8736	carveme
11.5016	45.6996	carveme
52.5777	-0.0025911	carveme
49.2663	-23.8159	carveme
-23.2169	24.9428	carveme
-7.02984	-7.26307	carveme
-7.43035	-28.6155	carveme
5.87636	-2.51065	carveme
-10.9899	-28.5043	carveme
1.37888	-26.6184	carveme
-19.1688	-25.8666	carveme
-36.2539	-15.9449	carveme
-36.8302	-15.5095	carveme
20.663	39.492	carveme
12.6173	44.9607	carveme
15.5681	44.2658	carveme
21.3258	39.1821	carveme
13.3949	44.9112	carveme
53.4028	-0.851002	carveme
-9.52845	-10.3355	carveme
-37.844	18.914	carveme
-14.5485	-4.31949	carveme
22.2932	26.6794	carveme
5.3226	13.7984	carveme
-27.919	-26.653	carveme
11.9178	-20.7999	carveme
-34.6517	24.3241	carveme
-10.3403	-7.07161	carveme
7.12342	51.6514	carveme
-15.2256	-5.3367	carveme
-22.7745	-28.0454	carveme
-12.5691	-23.4061	carveme
-33.4693	2.54197	carveme
-27.4084	-18.3929	carveme
30.1502	5.05562	carveme
-42.2898	-11.8875	carveme
-11.9201	-33.7485	carveme
23.597	-16.505	carveme
6.20004	-7.90187	carveme
-8.87417	-24.6516	carveme
-11.5428	-8.7143	carveme
-41.216	-8.46548	carveme
-19.6809	-41.3017	carveme
-31.6047	-36.3494	carveme
7.48845	-21.2373	carveme
-10.8924	-16.7005	carveme
-12.4785	-34.5906	carveme
-51.3897	-19.2967	carveme
-51.5672	-16.266	carveme
-50.7655	-17.392	carveme
-51.5722	-16.54	carveme
-30.6116	32.1283	carveme
-51.2804	-15.5138	carveme
-37.0121	-25.1347	carveme
-50.5116	-19.2577	carveme
-45.1698	-22.4768	carveme
-7.4718	-32.6468	carveme
-49.535	-14.6622	carveme
-8.88404	-18.0144	carveme
-51.9815	-19.3441	carveme
-49.62	-18.4673	carveme
-51.5803	-16.337	carveme
-36.859	-30.7216	carveme
-49.7512	-18.2947	carveme
-50.7781	-19.4548	carveme
-50.902	-17.1597	carveme
-51.1809	-15.2634	carveme
-51.3306	-15.2418	carveme
-50.9615	-18.9272	carveme
-36.9118	-25.365	carveme
-50.7195	-17.4711	carveme
-30.3072	-48.4329	carveme
-28.9697	-19.6622	carveme
6.09046	-29.8091	carveme
25.2023	23.2965	carveme
45.0952	1.34867	carveme
-8.69174	-33.2838	carveme
-4.18718	-26.3934	carveme
-1.83997	-24.929	carveme
-2.01896	-20.1898	carveme
-2.44514	-19.4999	carveme
-4.25249	-25.9674	carveme
-6.71009	-7.88871	carveme
4.84232	24.7359	carveme
5.96689	52.2045	carveme
-42.9412	-56.8162	carveme
-44.612	-58.0243	carveme
-5.55575	21.2746	carveme
34.7049	-4.12853	carveme
-4.37369	39.5232	carveme
-12.8999	-11.2484	carveme
-16.8079	-26.1886	carveme
-21.6573	-31.7597	carveme
-17.6739	-28.8217	carveme
-31.671	-28.1956	carveme
-12.643	-10.7123	carveme
-31.2761	23.6164	carveme
-20.4648	-28.0553	carveme
-34.8566	-26.5955	carveme
-12.6347	-11.1935	carveme
-18.7872	-41.3577	carveme
-0.637939	17.3386	carveme
-6.62405	38.8565	carveme
4.16682	43.7204	carveme
-23.2806	-21.2909	carveme
2.50771	17.1985	carveme
-40.1295	-43.1555	carveme
16.8756	9.51336	carveme
-24.0884	-22.3308	carveme
42.6865	-2.27456	carveme
41.6561	-1.51821	carveme
-18.1808	25.9332	carveme
-33.574	10.2675	carveme
-12.1415	-26.65	carveme
1.20634	23.3189	carveme
0.788628	23.461	carveme
11.4962	3.94171	carveme
-8.81437	26.1019	carveme
1.78045	24.2412	carveme
-10.3742	26.3764	carveme
-35.7007	-37.3157	carveme
7.16551	7.9147	carveme
51.3715	-21.5256	carveme
21.0372	15.6839	carveme
26.1638	10.6514	carveme
26.1423	12.7849	carveme
27.2671	11.6297	carveme
12.0239	-10.0779	carveme
23.0813	17.4643	carveme
-23.0105	-21.0713	carveme
-21.9382	-5.92167	carveme
-27.7447	27.6886	carveme
-17.9423	4.29401	carveme
-16.1769	-18.1044	carveme
-21.9889	-4.96814	carveme
-15.6815	41.8834	carveme
-30.4551	9.22718	carveme
5.15003	3.12659	carveme
4.39403	2.98045	carveme
-6.03655	-0.942338	carveme
-19.5179	-21.5373	carveme
5.35127	0.564674	carveme
-32.7008	-35.6766	carveme
-23.1371	13.2691	carveme
-21.564	-1.86322	carveme
39.4113	-0.196118	carveme
7.28655	-1.15321	carveme
-12.5132	-9.58819	carveme
0.0983819	-28.4897	carveme
-1.78484	-24.7257	carveme
-1.98348	13.7704	carveme
-14.4084	-4.47453	carveme
-27.603	23.4395	carveme
-27.5397	6.90176	carveme
22.5727	-8.72065	carveme
49.9282	-12.2022	carveme
44.1053	3.54037	carveme
11.2364	20.8843	carveme
12.1982	19.7874	carveme
-4.96763	20.4172	carveme
24.849	28.1761	carveme
46.159	0.624809	carveme
30.1665	4.41279	carveme
-15.4679	-22.1259	carveme
1.93719	18.5203	carveme
2.10867	-1.91888	carveme
1.95759	18.2945	carveme
4.91046	10.7474	carveme
-1.90765	14.858	carveme
-14.5068	51.5513	carveme
-1.01315	14.9293	carveme
1.87387	13.796	carveme
8.29788	-13.9621	carveme
-3.33924	14.8878	carveme
-42.378	-44.0002	carveme
-29.1417	-45.2457	carveme
-29.3858	-45.4076	carveme
-31.9994	-47.548	carveme
-46.3437	-39.2791	carveme
-47.7046	-38.1441	carveme
-29.633	-45.6453	carveme
-29.4958	-45.5027	carveme
-46.7698	-38.9502	carveme
-47.6114	-38.1589	carveme
-29.1157	-45.1436	carveme
-51.6493	-24.5022	carveme
5.56265	-14.2931	carveme
-6.72453	-12.3736	carveme
5.67532	-19.7192	carveme
0.277916	-26.4331	carveme
1.61845	-26.7933	carveme
-5.42269	-6.51223	carveme
6.90502	-22.4838	carveme
5.90462	-17.9264	carveme
-0.63433	-8.97761	carveme
9.19114	-25.2089	carveme
-5.15197	-23.1856	carveme
-19.2719	0.737542	carveme
-25.2044	-11.155	carveme
-25.2426	-11.3109	carveme
-13.9062	16.4073	carveme
8.70699	-19.0898	carveme
6.93116	-9.34135	carveme
5.29443	3.85743	carveme
-27.0793	-32.878	carveme
-24.9938	-32.7167	carveme
-24.4282	-35.1011	carveme
29.7797	15.9654	carveme
11.6961	42.6605	carveme
19.5067	37.6202	carveme
19.9436	37.6921	carveme
54.1952	-5.95246	carveme
51.946	-5.62227	carveme
-16.861	-33.3406	carveme
-6.01133	16.2275	carveme
-1.79463	-26.0436	carveme
-30.8355	20.0282	carveme
-4.60557	11.3737	carveme
-6.33714	-8.62344	carveme
-4.40473	-20.0107	carveme
-4.47397	-24.221	carveme
-29.3163	21.4078	carveme
-30.7852	19.8942	carveme
-3.34209	-0.324431	carveme
-2.03299	0.674682	carveme
-6.18091	-23.2141	carveme
-4.5088	-20.6486	carveme
-30.7225	19.9135	carveme
-4.75195	-23.2114	carveme
[truncated: 8,781 more rows]

## Sheet: b
model	collection	metric
Eggerthella_sp_1_3_56FAA	agora	0
Enterococcus_hirae_ATCC_9790	agora	0
Raoultella_planticola_ATCC_33531	agora	0
Collinsella_intestinalis_DSM_13280	agora	0.00273224
Clostridium_sp_L2_50	agora	0.00233918
Olsenella_profusa_F019501	agora	0
Bifidobacterium_ruminantium_DSM_6489	agora	0
Bartonella_quintana_Toulouse	agora	0
Paenibacillus_graminis_C4D1M	agora	0
Bacteroides_sp_9_1_42FAA	agora	0
Staphylococcus_saprophyticus_subsp_saprophyticus_ATCC_15305	agora	0
Veillonella_sp_6_1_27	agora	0
Bacteroides_pectinophilus_ATCC_43243	agora	0
Streptococcus_mitis_NCTC_12261	agora	0
Vibrio_fluvialis_PG41	agora	0
Prevotella_veroralis_DSM_19559	agora	0
Salmonella_enterica_enterica_sv_Typhimurium_LT2	agora	0.00300075
Coprococcus_eutactus_ATCC_27759	agora	0.00210526
Bacillus_vallismortis_DV1_F_3	agora	0
Clostridium_nexile_DSM_1787	agora	0.00221976
Bacteroides_ovatus_ATCC_8483	agora	0
Lactobacillus_amylolyticus_DSM_11664	agora	0
Lactobacillus_casei_ATCC_334	agora	0.00211193
Streptococcus_pneumoniae_G54	agora	0
Clostridium_beijerinckii_NCIMB_8052	agora	0
Lachnospira_multipara_ATCC_19207	agora	0
Brevibacillus_agri_BAB_2500	agora	0
Prevotella_bryantii_C21a	agora	0
Bacillus_cereus_G9842	agora	0.00158353
Campylobacter_jejuni_jejuni_ICDCCJ07004	agora	0
Lactobacillus_fermentum_IFO_3956	agora	0
Pyramidobacter_piscolens_W5455	agora	0
Paenibacillus_barengoltzii_G22	agora	0
Bacteroides_finegoldii_DSM_17565	agora	0
Gordonibacter_pamelaeae_7_10_1_bT_DSM_19378	agora	0
Bifidobacterium_stercoris_DSM_24849	agora	0
Selenomonas_ruminantium_AC2024	agora	0
Dyadobacter_beijingensis_DSM_21582	agora	0
Eggerthella_sp_YY7918	agora	0
Desulfovibrio_piger_ATCC_29098	agora	0
Pseudomonas_alcaliphila_34	agora	0
Bifidobacterium_pseudocatenulatum_DSM_20438	agora	0
Shigella_sonnei_Ss046	agora	0
Stenotrophomonas_rhizophila_PCA13	agora	0
Bilophila_wadsworthia_3_1_6	agora	0
Clostridium_paraputrificum_AGR2156	agora	0
Helicobacter_bilis_ATCC_43879	agora	0
Parasutterella_excrementihominis_YIT_11859	agora	0
Fusobacterium_gonidiaformans_3_1_5R	agora	0.00216685
Blautia_hansenii_VPI_C7_24_DSM_20583	agora	0.00221976
Bacteroides_clarus_YIT_12056	agora	0
Rhodococcus_equi_NBRC_101255	agora	0
Clostridium_botulinum_F_str_230613	agora	0
Corynebacterium_kroppenstedtii_DSM_44385	agora	0
Clostridium_acetobutylicum_ATCC_824	agora	0
Streptococcus_sanguinis_SK36	agora	0
Enterococcus_gallinarum_EG2	agora	0
Clostridium_hylemonae_DSM_15053	agora	0.00184162
Bifidobacterium_dentium_ATCC_27678	agora	0
Lysinibacillus_fusiformis_ZB2	agora	0
Kandleria_vitulina_DSM_20405	agora	0
Methylobacterium_mesophilicum_SR1_6_6	agora	0
Clostridium_cadaveris_AGR2141	agora	0
Paenibacillus_lactis_154	agora	0
Lactobacillus_animalis_KCTC_3501	agora	0
Lactobacillus_rhamnosus_LMS2_1	agora	0.00205339
Klebsiella_sp_1_1_55	agora	0.00288184
Ruminococcus_bicirculans_80_3	agora	0.00215983
Fusobacterium_sp_4_8	agora	0.00217155
Lactobacillus_vaginalis_ATCC_49540	agora	0
Streptococcus_oralis_Uo5	agora	0
Clostridium_asparagiforme_DSM_15981	agora	0.00177778
Yersinia_bercovieri_ATCC_43970	agora	0
Geobacillus_vulcani_PSS1	agora	0
Lactobacillus_reuteri_MM2_3_	agora	0
Staphylococcus_capitis_CR0101	agora	0
Clostridium_methoxybenzovorans_SR3	agora	0
Geobacillus_stearothermophilus_ATCC_7953	agora	0
Listeria_monocytogenes_4b_F2365	agora	0
Prevotella_shahii_JCM_12083	agora	0
Ruminococcus_callidus_ATCC_2776001	agora	0
Butyricimonas_synergistica_DSM_23225	agora	0
Aerococcus_viridans_ATCC_11563	agora	0
Gordonia_terrae_C_6	agora	0
Bifidobacterium_longum_longum_CCUG_52486	agora	0
Lactobacillus_ruminis_ATCC_25644	agora	0.00223214
Bacteroides_sp_3_1_23	agora	0
Capnocytophaga_granulosa_ATCC_51502	agora	0
Bacteroides_pyogenes_DSM20611	agora	0
Yersinia_kristensenii_ATCC_33638	agora	0
Ruminococcus_bromii_L2_63	agora	0.00262467
Lactobacillus_johnsonii_NCC_533	agora	0
Atopobium_parvulum_DSM_20469	agora	0
Oxalobacter_formigenes_OXCC13	agora	0.0022805
Streptococcus_vestibularis_F0396	agora	0
Bifidobacterium_adolescentis_ATCC_15703	agora	0
Aneurinibacillus_aneurinilyticus_ATCC_12856	agora	0
Providencia_alcalifaciens_DSM_30120	agora	0.00172414
Propionibacterium_granulosum_DSM_20700	agora	0
Acidaminococcus_fermentans_DSM_20731	agora	0
Bifidobacterium_thermacidophilum_subsp_thermacidophilum_DSM_15837	agora	0
Shigella_dysenteriae_Sd197	agora	0
Hafnia_alvei_ATCC_51873	agora	0
Streptococcus_parasanguinis_ATCC_903	agora	0
Porphyromonas_endodontalis_ATCC_35406	agora	0
Bacteroides_nordii_CL02T12C05	agora	0
Enterococcus_cecorum_DSM_20682	agora	0
Eubacterium_hallii_DSM_3353	agora	0.0040568
Lactobacillus_ultunensis_DSM_16047	agora	0.00232558
Prevotella_intermedia_17	agora	0
Bifidobacterium_bifidum_BGN4	agora	0
Corynebacterium_amycolatum_SK46	agora	0
Clostridium_sartagoforme_AAU1	agora	0
Methanomassiliicoccus_luminyensis_B10	agora	0
Peptostreptococcus_anaerobius_DSM_2949	agora	0
Pseudomonas_putida_F1	agora	0
Streptococcus_gallolyticus_subsp_gallolyticus_ATCC_43143	agora	0
Dialister_invisus_DSM_15470	agora	0
Lactobacillus_reuteri_CF48_3A_	agora	0
Tannerella_forsythia_ATCC_43037	agora	0
Bacteroides_vulgatus_ATCC_8482	agora	0
Citrobacter_youngae_ATCC_29220	agora	0.00296736
Barnesiella_intestinihominis_YIT_11860	agora	0
Microbacterium_oleivorans_NBRC_103075	agora	0
Pseudoramibacter_alactolyticus_ATCC_23263	agora	0
Schlesneria_paludicola_DSM_18645	agora	0
Acinetobacter_lwoffii_WJ10621	agora	0
Acinetobacter_baumannii_AB0057	agora	0
Bacteroides_dorei_DSM_17855	agora	0
Collinsella_stercoris_DSM_13279	agora	0.00273973
Spirosoma_linguale_DSM_74	agora	0
Kallipyga_massiliensis_ph2	agora	0
Lactobacillus_plantarum_WCFS1	agora	0.00186916
Gordonia_rubripertincta_NBRC_101908	agora	0
Prevotella_melaninogenica_ATCC_25845	agora	0
Staphylococcus_warneri_SG1	agora	0
Fusobacterium_nucleatum_subsp_vincentii_4_1_13	agora	0.00213904
Clostridium_difficile_CD196	agora	0.0017094
Bacteroides_sp_2_1_22	agora	0
Methyloversatilis_universalis_Fam50001	agora	0
Fusobacterium_nucleatum_subsp_animalis_7_1	agora	0.0021692
Prevotella_conceptionensis_9403948	agora	0
Collinsella_tanakaei_YIT_12063	agora	0
Fusobacterium_mortiferum_ATCC_9817	agora	0.00187266
Bacteroides_sp_D22	agora	0
Actinomyces_odontolyticus_ATCC_17982	agora	0
Neisseria_mucosa_ATCC_25996	agora	0
Succinivibrio_dextrinosolvens_H5	agora	0
Alistipes_onderdonkii_DSM_19147	agora	0
Staphylococcus_aureus_subsp_aureus_USA300_FPR3757	agora	0
Blautia_obeum_ATCC_29174	agora	0
Clostridium_bifermentans_ATCC_19299	agora	0
Streptococcus_equi_subsp_equi_4047	agora	0
Nevskia_ramosa_DSM_11499	agora	0
Enterococcus_faecalis_TX2134	agora	0
Prevotella_intermedia_ATCC_25611	agora	0
Propionibacterium_freudenreichii_subsp_shermanii_CIRM_BIA1	agora	0
Fusobacterium_nucleatum_subsp_animalis_D11	agora	0.00218103
Aeromonas_jandaei_Riv2	agora	0
Bacillus_sonorensis_L12	agora	0
Pantoea_agglomerans_IG1	agora	0
Agrobacterium_tumefaciens_F2	agora	0
Afipia_birgiae_34632	agora	0
Bacteroides_ovatus_SD_CC_2a	agora	0
Varibaculum_cambriense_DSM_15806	agora	0
Lactobacillus_antri_DSM_16041	agora	0
Clostridium_difficile_NAP08	agora	0.00177462
Ochrobactrum_anthropi_ATCC_49188	agora	0
Campylobacter_rectus_RM3267	agora	0
Anaerostipes_caccae_DSM_14662	agora	0.00188679
Gordonia_terrae_NBRC_100016	agora	0
Peptoniphilus_lacrimalis_DSM_7455	agora	0
Dorea_longicatena_DSM_13814	agora	0.00210748
Clostridium_perfringens_ATCC_13124	agora	0
Weissella_paramesenteroides_ATCC_33313	agora	0
Prevotella_oralis_ATCC_33269	agora	0
Porphyromonas_gingivalis_W83	agora	0
Escherichia_coli_str_K_12_substr_MG1655	agora	0.00148368
Clostridium_cellobioparum_DSM_1351	agora	0
Bifidobacterium_gallicum_DSM_20093	agora	0
Vibrio_fluvialis_560	agora	0
Clostridium_hathewayi_DSM_13479	agora	0
Gemella_morbillorum_M424	agora	0
Pseudomonas_aeruginosa_NCGM2_S1	agora	0
Klebsiella_oxytoca_KCTC_1686	agora	0
Anaerococcus_vaginalis_ATCC_51170	agora	0
Staphylococcus_cohnii_hu_01	agora	0
Lactococcus_garvieae_ATCC_49156	agora	0
Alcaligenes_faecalis_subsp_faecalis_NCIB_8687	agora	0
Lactobacillus_hilgardii_ATCC_8290	agora	0
Microbacterium_gubbeenense_DSM_15944	agora	0
Catenibacterium_mitsuokai_DSM_15897	agora	0.00215054
Escherichia_coli_UTI89_UPEC	agora	0.00151745
Prevotella_ruminicola_23	agora	0
Bordetella_hinzii_OH87_BAL007II	agora	0
Methanosphaera_stadtmanae_DSM_3091	agora	0
Edwardsiella_tarda_FL6_60	agora	0.00168919
Bacteroides_coprophilus_DSM_18228	agora	0
Mesorhizobium_loti_MAFF303099	agora	0
Aeromonas_media_WS	agora	0
Coprobacillus_sp_D7	agora	0.00212089
Clostridium_saccharogumia_DSM_17460	agora	0
Bifidobacterium_breve_UCC2003_NCIMB8807	agora	0
Mycobacterium_avium_subsp_avium_ATCC_25291	agora	0
Rhodococcus_rhodochrous_ATCC_21198	agora	0
Bacteroides_eggerthii_DSM_20697	agora	0
Bifidobacterium_longum_longum_JDM301	agora	0
Parabacteroides_gordonii_DSM_23371	agora	0
Arthrobacter_castelli_DSM_16402	agora	0
Peptoniphilus_indolicus_ATCC_29427	agora	0
Campylobacter_gracilis_RM3268	agora	0
Citrobacter_amalonaticus_Y19	agora	0
Kingella_oralis_ATCC_51147	agora	0
Lactobacillus_salivarius_HO66_ATCC_11741	agora	0.00236967
Brevibacterium_casei_S18	agora	0
Staphylococcus_equorum_subsp_equorum_Mu2	agora	0
Eubacterium_siraeum_DSM_15702	agora	0.00245399
Clostridium_sp_SY8519	agora	0.00197044
Ruminococcus_lactaris_ATCC_29176	agora	0.0021575
Enterococcus_faecalis_TX1322	agora	0
Parabacteroides_johnsonii_DSM_18315	agora	0
Prevotella_loescheii_DSM_19665	agora	0
Streptococcus_intermedius_JTH08	agora	0
Brevibacillus_borstelensis_AK1	agora	0
Clostridium_clariflavum_DSM_19732	agora	0
Plesiomonas_shigelloides_302_73	agora	0
Faecalibacterium_prausnitzii_M21_2	agora	0
Bacteroides_salyersiae_WAL_10018	agora	0
Streptococcus_sp_2_1_36FAA	agora	0.0021692
Fusobacterium_nucleatum_subsp_vincentii_3_1_36A2	agora	0.00203459
Halococcus_morrhuae_DSM1307	agora	0
Anaerobaculum_hydrogeniformans_OS1_ATCC_BAA_1850	agora	0.00214823
Bradyrhizobium_japonicum_USDA_6	agora	0
Bacillus_halodurans_C_125	agora	0
Micrococcus_luteus_NCTC_2665	agora	0
Acidaminococcus_sp_D21	agora	0
Brevundimonas_bacteroides_DSM_4726	agora	0
Bacillus_pseudofirmus_OF4	agora	0
Brachyspira_pilosicoli_B2904	agora	0
Methanobrevibacter_ruminantium_M1	agora	0
Ruminococcus_gnavus_ATCC_29149	agora	0.00187266
Slackia_exigua_ATCC_700122	agora	0
Eubacterium_desmolans_ATCC_43058	agora	0
Bifidobacterium_thermophilum_RBL67	agora	0
Staphylococcus_xylosus_NJ	agora	0
Bifidobacterium_longum_NCC2705	agora	0
Clostridium_bolteae_ATCC_BAA_613	agora	0.00360036
Coprococcus_comes_ATCC_27758	agora	0.00199601
Bacteroides_sp_4_3_47FAA	agora	0
Lactobacillus_gastricus_PS3	agora	0
Lactobacillus_acidophilus_NCFM	agora	0.00237812
Bifidobacterium_angulatum_DSM_20098	agora	0
Escherichia_sp_3_2_53FAA	agora	0.00152905
Lactobacillus_helveticus_DPC_4571	agora	0
Lactococcus_lactis_subsp_lactis_Il1403	agora	0
Alloprevotella_tannerae_ATCC_51259	agora	0
Haemophilus_parainfluenzae_T3T1	agora	0
Solobacterium_moorei_F0204	agora	0
Vibrio_parahaemolyticus_RIMD_2210633	agora	0
Subdoligranulum_variabile_DSM_15176	agora	0.00207254
Anaerotruncus_colihominis_DSM_17241	agora	0.003996
Methyloversatilis_universalis_FAM5	agora	0
Actinomyces_viscosus_C505	agora	0
Lactobacillus_salivarius_salivarius_UCC118	agora	0.00234742
Lactobacillus_oris_F0423	agora	0
Bacillus_mycoides_DSM_2048	agora	0
Helicobacter_pullorum_MIT_98_5489	agora	0
Lactobacillus_coryniformis_subsp_coryniformis_CECT_5711	agora	0
Corynebacterium_tuberculostearicum_SK141	agora	0
Atopobium_minutum_10063974	agora	0
Bacillus_amyloliquefaciens_DSM7	agora	0
Anaerococcus_prevotii_DSM_20548	agora	0
Prevotella_corporis_DSM_18810	agora	0
Brevundimonas_diminuta_470_4	agora	0
Helicobacter_pylori_26695	agora	0
Providencia_stuartii_ATCC_25827	agora	0.00163666
Bacillus_licheniformis_ATCC_14580	agora	0
Cryptobacterium_curtum_DSM_15641	agora	0
Staphylococcus_xylosus_DMB3_Bh1	agora	0
Alistipes_shahii_WAL_8301	agora	0
Lactobacillus_gasseri_ATCC_33323	agora	0
Prevotella_disiens_JCM_6334	agora	0
Lactobacillus_paracasei_subsp_paracasei_ATCC_25302	agora	0.0021164
Veillonella_dispar_ATCC_17748	agora	0
Alistipes_finegoldii_DSM_17242	agora	0
Bifidobacterium_breve_HPH0326	agora	0
Enterobacter_aerogenes_KCTC_2190	agora	0
Prevotella_buccae_ATCC_33574	agora	0
Bacteroides_thetaiotaomicron_VPI_5482	agora	0
Oceanobacillus_picturae_strain_S1	agora	0
Enterobacter_cloacae_EcWSU1	agora	0
Bifidobacterium_animalis_lactis_BB_12	agora	0
Clostridium_difficile_R20291	agora	0.00171821
Bacteroides_timonensis_AP1	agora	0
Citrobacter_freundii_ATCC_8090	agora	0
Sutterella_parvirubra_YIT_11816	agora	0
Ureibacillus_thermosphaericus_str_Thermo_BF	agora	0
Streptococcus_mutans_ATCC_25175	agora	0
Gemella_haemolysans_ATCC_10379	agora	0
Eubacterium_rectale_M104_1	agora	0.00395257
Bradyrhizobium_elkanii_USDA_76	agora	0
Actinomyces_urogenitalis_DSM_15434	agora	0
Stenotrophomonas_maltophilia_D457	agora	0
Prevotella_bivia_DSM_20514	agora	0
Listeria_monocytogenes_serotype_7_SLCC_2482	agora	0
Weissella_cibaria_KACC_11862	agora	0
Succinatimonas_hippei_YIT_12066	agora	0.00209205
Streptococcus_anginosus_1_2_62CV	agora	0.00245399
Escherichia_albertii_KF1	agora	0
Brevibacterium_linens_BL2	agora	0
Parabacteroides_distasonis_ATCC_8503	agora	0
Streptococcus_australis_ATCC_700641	agora	0
Eubacterium_siraeum_70_3	agora	0.002457
Paenibacillus_daejeonensis_DSM_15491	agora	0
Ochrobactrum_intermedium_LMG_3301	agora	0
Blautia_hydrogenotrophica_DSM_10507	agora	0.00204708
Prevotella_bryantii_B14	agora	0
Streptococcus_agalactiae_A909	agora	0
Bacteroides_sp_4_1_36	agora	0
Staphylococcus_arlettae_CVD059	agora	0
Peptoniphilus_timonensis_JC401	agora	0
Bacillus_clausii_KSM_K16	agora	0
Bacteroides_sp_3_1_19	agora	0
Escherichia_albertii_TW07627	agora	0
Pediococcus_acidilactici_DSM_20284	agora	0
Ruminococcus_sp_SR1_5	agora	0.00198807
Megamonas_hypermegale_ART12_1	agora	0.00199005
Arcobacter_butzleri_RM4018	agora	0
Bacteroides_sp_2_1_33B	agora	0
Acinetobacter_pittii_ANC_4052	agora	0
Bifidobacterium_animalis_lactis_V9	agora	0
Bifidobacterium_animalis_lactis_DSM_10140	agora	0
Staphylococcus_pasteuri_SP1	agora	0
Vibrio_fluvialis_I21563	agora	0
Escherichia_hermannii_NBRC_105704	agora	0
Brevibacillus_brevis_NBRC_100599	agora	0
Cetobacterium_somerae_ATCC_BAA_47401	agora	0
Ralstonia_sp_5_7_47FAA	agora	0
Lactococcus_raffinolactis_4877	agora	0
Anaerobiospirillum_succiniciproducens_DSM_640001	agora	0
Capnocytophaga_ochracea_DSM_7271	agora	0
Moraxella_catarrhalis_RH4	agora	0
Staphylococcus_simulans_ACS_120_V_Sch1	agora	0
Bifidobacterium_animalis_lactis_CNCM_I_2494	agora	0
Cedecea_davisae_DSM_4568	agora	0
Dysgonomonas_gadei_ATCC_BAA_286	agora	0
Clostridium_citroniae_WAL_17108	agora	0
Trabulsiella_guamensis_ATCC_49490	agora	0
Stoquefichus_massiliensis_AP9	agora	0
Citrobacter_sp_30_2	agora	0.00296736
Mycoplasma_pneumoniae_309	agora	0
Listeria_monocytogenes_Finland_1988	agora	0
Streptococcus_pseudopneumoniae_IS7493	agora	0
Actinomyces_turicensis_ACS_279_V_Col4	agora	0
Streptococcus_pyogenes_MGAS9429	agora	0
Holdemania_filiformis_VPI_J1_31B_1_DSM_12042	agora	0.00244499
Brevibacillus_agri_5_2	agora	0
Propionibacterium_acidipropionici_ATCC_4875	agora	0
Staphylococcus_sciuri_subsp_sciuri_Z8	agora	0
Leuconostoc_lactis_KACC_91922	agora	0
Lactobacillus_johnsonii_DPC_6026	agora	0
Butyricicoccus_pullicaecorum_1_2	agora	0
Enterobacter_cancerogenus_ATCC_35316	agora	0.00307456
Enterococcus_durans_ATCC_6056	agora	0
Campylobacter_jejuni_jejuni_81_176	agora	0
Methanobrevibacter_smithii_ATCC_35061	agora	0
Clostridium_indolis_DSM_755	agora	0
Mitsuokella_jalaludinii_DSM_13811	agora	0
Lactobacillus_coleohominis_101_4_CHN	agora	0
Bacillus_cereus_AH187_F4810_72	agora	0.00158103
Dorea_formicigenerans_ATCC_27755	agora	0
Burkholderia_cepacia_GG4	agora	0
Prevotella_salivae_DSM_15606	agora	0
Eubacterium_cellulosolvens_6	agora	0
Fusobacterium_russii_ATCC_25533	agora	0
Staphylococcus_haemolyticus_JCSC1435	agora	0
Enterococcus_sp_7L76	agora	0
Bacillus_timonensis_10403023	agora	0
Dyadobacter_fermentans_DSM_18053	agora	0
Staphylococcus_caprae_C87	agora	0
Dialister_succinatiphilus_YIT_11850	agora	0
Enterococcus_faecalis_TX0104	agora	0
Staphylococcus_epidermidis_ATCC_12228	agora	0
Clostridium_sp_7_2_43FAA	agora	0.00194553
Cellulosilyticum_lentocellum_DSM_5427	agora	0
Bacteroides_fragilis_3_1_12	agora	0
Methylobacterium_radiotolerans_JCM_2831	agora	0
Granulicatella_elegans_ATCC_700633	agora	0
Desulfovibrio_sp_3_1_syn3	agora	0
Bacteroides_uniformis_ATCC_8492	agora	0
Prevotella_denticola_DSM20614	agora	0
Pseudomonas_fluorescens_PfO_1	agora	0
Bifidobacterium_mongoliense_DSM_21395	agora	0
Lactobacillus_reuteri_SD2112_ATCC_55730	agora	0
Ruminococcus_albus_7	agora	0
Lactobacillus_jensenii_1153	agora	0
Butyrivibrio_crossotus_DSM_2876	agora	0.00233372
Eubacterium_limosum_KIST612	agora	0
Lactobacillus_helveticus_DSM_20075	agora	0
Comamonas_testosteroni_CNB_2	agora	0
Ruminococcus_flavefaciens_ATCC_19208	agora	0
Clostridium_sp_SS2_1	agora	0.00197824
Ruminococcus_torques_L2_14	agora	0.00192493
Porphyromonas_uenonis_DSM_23387	agora	0
Ureaplasma_urealyticum_serovar_8_str_ATCC_27618	agora	0
Lachnospiraceae_bacterium_sp_5_1_63FAA	agora	0.00195886
Solobacterium_moorei_DSM_22971	agora	0
Roseburia_intestinalis_L1_82	agora	0.00195886
Pediococcus_acidilactici_7_4	agora	0
Streptococcus_pleomorphus_DSM_20574	agora	0
Bacteroides_sp_3_1_40A	agora	0
Peptoniphilus_harei_ACS_146_V_Sch2b	agora	0
Blastococcus_massiliensis_AP3	agora	0
Bacteroides_eggerthii_1_2_48FAA	agora	0
Prevotella_timonensis_4401737	agora	0
Bacteroides_sp_3_2_5	agora	0
Bifidobacterium_kashiwanohense_DSM_21854	agora	0
Yersinia_rohdei_ATCC_43380	agora	0
Roseburia_hominis_A2_183	agora	0.00192308
Eubacterium_ventriosum_ATCC_27560	agora	0.0021575
Butyricimonas_virosa_DSM_23226	agora	0
Lactobacillus_plantarum_JDM1	agora	0.00190295
Clostridium_sporosphaeroides_DSM_1294	agora	0
Enterobacter_hormaechei_YT2	agora	0
Clostridium_celatum_DSM_1785	agora	0
Bacillus_atrophaeus_ATCC_49822_1	agora	0
Campylobacter_lari_RM2100	agora	0
Bacillus_altitudinis_41KF2b	agora	0
Bacteroides_sp_D1	agora	0
Corynebacterium_durum_F0235	agora	0
Clostridium_botulinum_A_str_Hall	agora	0
Enterobacter_hormaechei_YT3	agora	0
Peptostreptococcus_stomatis_DSM_17678	agora	0
Eubacterium_sulci_ATCC_35585	agora	0
Prevotella_stercorea_DSM_18206	agora	0
Clostridium_viride_DSM_6836	agora	0
Lactobacillus_sakei_subsp_sakei_23K	agora	0
Lactobacillus_brevis_subsp_gravesensis_ATCC_27305	agora	0
Prevotella_timonensis_CRIS_5C_B1	agora	0
Bacillus_nealsonii_AAU1	agora	0
Mycobacterium_fortuitum_subsp_fortuitum_DSM_46621	agora	0
Arcanobacterium_haemolyticum_DSM_20595	agora	0
Fusobacterium_periodonticum_1_1_41FAA	agora	0.00209864
Rhodococcus_erythropolis_PR4	agora	0
Brachybacterium_paraconglomeratum_LC44	agora	0
Bacteroides_xylanisolvens_SD_CC_1b	agora	0
Fusobacterium_nucleatum_subsp_nucleatum_ATCC_25586	agora	0
Finegoldia_magna_ATCC_29328	agora	0
Bifidobacterium_bifidum_S17	agora	0
Parvimonas_micra_ATCC_33270	agora	0
Citrobacter_koseri_ATCC_BAA_895	agora	0.001514
Neisseria_elongata_subsp_glycolytica_ATCC_29315	agora	0
Bacteroides_cellulosilyticus_DSM_14838	agora	0
Lactobacillus_brevis_ATCC_367	agora	0
Sphingomonas_paucimobilis_HER1398	agora	0
Bacillus_amyloliquefaciens_subsp_amyloliquefaciens_DC_12	agora	0
Streptococcus_peroris_ATCC_700780	agora	0
Actinomyces_cardiffensis_F0333	agora	0
Bacillus_subtilis_str_168	agora	0
Oribacterium_sinus_F0268	agora	0
Lactobacillus_acidophilus_ATCC_4796	agora	0.00270636
Clostridiales_sp_1_7_47FAA	agora	0.00283019
Enterococcus_phoeniculicola_ATCC_BAA_412	agora	0
Acinetobacter_calcoaceticus_PHEA_2	agora	0
Clostridium_butyricum_E4_str_BoNT_E_BL5262	agora	0.0017452
Actinomyces_naeslundii_str_Howell_279	agora	0
Bacillus_fordii_DSM_16014	agora	0
Clostridium_methylpentosum_R2_DSM_5476	agora	0.00239808
Methylobacterium_populi_BJ001	agora	0
Lysinibacillus_sphaericus_C3_41	agora	0
Bacteroides_plebeius_M12_DSM_17135	agora	0
Ruminococcus_torques_ATCC_27756	agora	0.00221976
Fusobacterium_necrophorum_D12	agora	0.00207254
Enterobacteriaceae_bacterium_9_2_54FAA	agora	0.00157109
Leuconostoc_mesenteroides_subsp_cremoris_ATCC_19254	agora	0
Rothia_mucilaginosa_DY_18	agora	0
Fusobacterium_gonidiaformans_ATCC_25563	agora	0.00217628
Staphylococcus_pettenkoferi_VCU012	agora	0
Roseomonas_mucosa_ATCC_BAA_692	agora	0
Pseudomonas_nitroreducens_HBP1	agora	0
Clostridium_symbiosum_ATCC_14940	agora	0
Clostridium_sticklandii_DSM_519	agora	0
Escherichia_coli_O157_H7_str_Sakai	agora	0.0015083
Yokenella_regensburgei_ATCC_43003	agora	0
Pediococcus_pentosaceus_ATCC_25745	agora	0
Odoribacter_laneus_YIT_12061	agora	0
Rudanella_lutea_DSM_19387	agora	0
Pseudoflavonifractor_capillosus_strain_ATCC_29799	agora	0.00199402
Bacteroides_fragilis_638R	agora	0
Haemophilus_sputorum_CCUG_13788	agora	0
Dietzia_cinnamea_P4	agora	0
Mobiluncus_curtisii_ATCC_43063	agora	0
Prevotella_brevis_ATCC_19188	agora	0
Propionibacterium_jensenii_DSM_20535	agora	0
Desulfovibrio_desulfuricans_subsp_desulfuricans_DSM_642	agora	0
Lactobacillus_pentosus_KCA1	agora	0
Weissella_confusa_LBAE_C39_2	agora	0
Yersinia_pseudotuberculosis_YPIII	agora	0
Bifidobacterium_boum_DSM_20432	agora	0
Corynebacterium_striatum_ATCC_6940	agora	0
Gemella_sanguinis_ATCC700632	agora	0
Corynebacterium_ammoniagenes_DSM_20306	agora	0
Bifidobacterium_animalis_lactis_Bl_04_ATCC_SD5219	agora	0
Vibrio_mimicus_MB_451	agora	0
Alistipes_indistinctus_YIT_12060	agora	0
Clostridium_botulinum_A_str_ATCC_3502	agora	0
Bifidobacterium_longum_DJO10A	agora	0
Clostridium_sporogenes_ATCC_15579	agora	0
Enterococcus_faecium_TX1330	agora	0
Prevotella_nanceiensis_DSM_19126	agora	0
Clostridium_hathewayi_12489931	agora	0
Achromobacter_xylosoxidans_NBRC_15126	agora	0
Clostridium_botulinum_A_str_ATCC_19397	agora	0
Bacteroides_ovatus_SD_CMC_3f	agora	0
Faecalibacterium_prausnitzii_SL3_3	agora	0
Bifidobacterium_longum_longum_ATCC_55813	agora	0
Bacteroides_graminisolvens_DSM_19988	agora	0
Achromobacter_xylosoxidans_A8	agora	0
Eubacterium_dolichum_DSM_3991	agora	0.00260417
Bacillus_firmus_DS1	agora	0
Escherichia_coli_SE11	agora	0.00147059
Lactobacillus_mucosae_LM1	agora	0
Klebsiella_pneumoniae_pneumoniae_MGH78578	agora	0.00290065
Granulicatella_adiacens_ATCC_49175	agora	0
Lactobacillus_delbrueckii_subsp_bulgaricus_ATCC_BAA_365	agora	0
Clostridium_innocuum_2959	agora	0
Cloacibacillus_evryensis_DSM_19522	agora	0
Listeria_monocytogenes_SLCC_7179	agora	0
Bacteroides_ureolyticus_DSM_20703	agora	0
Bacteroides_massiliensis_B846dnLKV334	agora	0
Leuconostoc_gelidum_JB7	agora	0
Clostridium_scindens_ATCC_35704	agora	0.002
Faecalibacterium_prausnitzii_L2_6	agora	0.00213904
Eubacterium_brachy_ATCC_33089	agora	0
Escherichia_sp_1_1_43	agora	0.00199005
Bacteroides_fragilis_YCH46	agora	0
Hafnia_alvei_BIDMC_31	agora	0
Clostridium_glycolicum_ATCC_14880	agora	0
Actinomyces_oris_K20	agora	0
Bacteroides_faecis_MAJ27	agora	0
Enterococcus_faecalis_V583	agora	0
Faecalibacterium_prausnitzii_A2_165	agora	0
Neisseria_subflava_NJ9703	agora	0
Campylobacter_fetus_subsp_fetus_82_40	agora	0
Delftia_acidovorans_SPH_1	agora	0
Fusobacterium_ulcerans_ATCC_49185	agora	0.00182815
Streptococcus_uberis_0140J	agora	0
Lactobacillus_casei_casei_BL23	agora	0.00207684
Shigella_flexneri_2002017	agora	0
Curtobacterium_flaccumfaciens_UCD_AKU	agora	0
Olsenella_uli_DSM_7084	agora	0
Blautia_wexlerae_DSM_19850	agora	0
Pseudomonas_monteilii_NBRC_103158	agora	0
Bifidobacterium_coryneforme_DSM_20216	agora	0
Clostridium_sp_M62_1	agora	0.00210305
Parabacteroides_goldsteinii_dnLKV18	agora	0
Helicobacter_canadensis_MIT_98_5491	agora	0
Coprobacillus_sp_29_1	agora	0.00209205
Listeria_monocytogenes_SLCC_2540	agora	0
Candidatus_Nitrososphaera_gargensis_Ga9_2	agora	0
Bifidobacterium_longum_longum_JCM_1217	agora	0
Phascolarctobacterium_succinatutens_YIT_12067	agora	0
Neisseria_macacae_ATCC_33926	agora	0
Neisseria_cinerea_ATCC_14685	agora	0
Fusobacterium_periodonticum_2_1_31	agora	0.00212766
Fusobacterium_varium_ATCC_27725	agora	0.00181324
Silanimonas_lenta_DSM_16282	agora	0
Providencia_rettgeri_DSM_1131	agora	0
Aeromonas_caviae_Ae398	agora	0
Lactobacillus_fermentum_ATCC_14931	agora	0
Clostridium_botulinum_E1_str_BoNT_E_Beluga	agora	0
Prevotella_denticola_F0289	agora	0
Acidaminococcus_intestini_RyC_MR95	agora	0
Mitsuokella_multacida_DSM_20544	agora	0.00415369
Clostridium_bartlettii_DSM_16795	agora	0.00202429
Bifidobacterium_animalis_lactis_AD011	agora	0
Enterococcus_dispar_ATCC_51266	agora	0
Grimontia_hollisae_CIP_101886	agora	0
Campylobacter_concisus_13826	agora	0
Actinomyces_georgiae_DSM_6843	agora	0
Abiotrophia_defectiva_ATCC_49176	agora	0.00209424
Bifidobacterium_catenulatum_DSM_16992	agora	0
Listeria_monocytogenes_FSL_R2_561	agora	0
Odoribacter_splanchnicus_1651_6_DSM_20712	agora	0
Enterococcus_casseliflavus_ATCC_12755	agora	0
Eggerthia_catenaformis_OT_569	agora	0
Serratia_liquefaciens_ATCC_27592	agora	0
Listeria_monocytogenes_SLCC_2378	agora	0
Porphyromonas_asaccharolytica_DSM_20707	agora	0
Bacteroides_sp_1_1_14	agora	0
Veillonella_ratti_ACS_216_V_Col6b	agora	0
Bacillus_thuringiensis_serovar_thuringiensis_str_T01001	agora	0
Blautia_producta_DSM_2950	agora	0.0018315
Anaerococcus_hydrogenalis_DSM_7454	agora	0.00246914
Lactobacillus_reuteri_F275_JCM_1112	agora	0
Capnocytophaga_sputigena_ATCC_33612	agora	0
Listeria_grayi_DSM_20601	agora	0
Bifidobacterium_animalis_lactis_Bi_07	agora	0
Campylobacter_showae_CSUNSWCD	agora	0
Anaerostipes_sp_3_2_56FAA	agora	0.0019084
Clostridium_tyrobutyricum_DSM_2637	agora	0
Acinetobacter_haemolyticus_NIPH_261	agora	0
Bulleidia_extructa_W1219	agora	0
Micromonospora_aurantiaca_ATCC_27029	agora	0
Campylobacter_jejuni_jejuni_NCTC_11168	agora	0
Clostridium_butyricum_DSM_10702	agora	0.0017452
Ruminococcus_gauvreauii_DSM_19829	agora	0
Streptococcus_sp_I_G2	agora	0.00228833
Bacillus_pumilus_ATCC_7061	agora	0
Ruminococcaceae_bacterium_D16	agora	0.0021322
Bacteroides_coprocola_M16_DSM_17136	agora	0
Burkholderiales_bacterium_1_1_47	agora	0
Bacteroides_sp_1_1_6	agora	0
Campylobacter_hominis_ATCC_BAA_381	agora	0
Prevotella_albensis_DSM_11370	agora	0
Enterobacter_asburiae_LF7a	agora	0
Enterococcus_faecalis_OG1RF_ATCC_47077	agora	0
Campylobacter_upsaliensis_JV21	agora	0
Serratia_fonticola_RB_25	agora	0
Staphylococcus_hominis_subsp_hominis_C80	agora	0
Ruminococcus_champanellensis_18P13	agora	0.00232019
Laribacter_hongkongensis_HLHK9	agora	0
Yersinia_enterocolitica_subsp_enterocolitica_8081	agora	0
Trueperella_pyogenes_MS249	agora	0
Enterococcus_saccharolyticus_DSM8903	agora	0
Coprococcus_catus_GD_7	agora	0
Clostridium_clostridioforme_CM201	agora	0
Bifidobacterium_longum_E18	agora	0
Edwardsiella_tarda_ATCC_23685	agora	0.00337838
Lactobacillus_curvatus_CRL_705	agora	0
Brevibacterium_massiliense_5401308	agora	0
Parabacteroides_sp_D13	agora	0
Staphylococcus_vitulinus_F1028	agora	0
Faecalibacterium_cf_prausnitzii_KLE1255	agora	0.00210748
Lactobacillus_paracasei_subsp_paracasei_8700_2	agora	0.00209864
Morganella_morganii_subsp_morganii_KT	agora	0
Butyrivibrio_fibrisolvens_16_4	agora	0.00198216
Prevotella_nigrescens_ATCC_33563	agora	0
Sulfolobus_solfataricus_P2	agora	0
Streptococcus_thermophilus_LMG_18311	agora	0
Clostridium_ramosum_VPI_0427_DSM_1402	agora	0.00210084
Lactobacillus_rhamnosus_GG_ATCC_53103	agora	0.00193986
Alistipes_putredinis_DSM_17216	agora	0
Escherichia_sp_4_1_40B	agora	0.00150376
Yersinia_frederiksenii_ATCC_33641	agora	0
Corynebacterium_glucuronolyticum_ATCC_51867	agora	0
Acinetobacter_junii_SH205	agora	0
Paraprevotella_clara_YIT_11840	agora	0
Filifactor_alocis_ATCC_35896	agora	0
Campylobacter_curvus_525_92	agora	0
Clostridium_sordellii_ATCC_9714	agora	0
Staphylococcus_lugdunensis_HKU09_01	agora	0
Lautropia_mirabilis_ATCC_51599	agora	0
Bifidobacterium_longum_infantis_157F_NC	agora	0
Kocuria_rhizophila_DC2201	agora	0
Prevotella_pallens_ATCC_700821	agora	0
Mycoplasma_hominis_ATCC_23114	agora	0
Ruminococcus_flavefaciens_FD_1	agora	0
Citrobacter_freundii_UCI_31	agora	0
Pseudomonas_stutzeri_DSM_4166	agora	0
Proteus_mirabilis_ATCC_29906	agora	0
Bacteroides_sp_2_1_7	agora	0
Bacteroides_intestinalis_341_DSM_17393	agora	0
Neisseria_flavescens_SK114	agora	0
Ruminococcus_sp_5_1_39BFAA	agora	0.00199005
Bacteroides_sp_D20	agora	0
Streptococcus_sp_I_P16	agora	0.00220994
Escherichia_fergusonii_ATCC_35469	agora	0
Porphyromonas_somerae_DSM_23386	agora	0
Eikenella_corrodens_ATCC_23834	agora	0
Microbacterium_paraoxydans_77MFTsu3_2	agora	0
Sutterella_wadsworthensis_3_1_45B	agora	0
Acinetobacter_radioresistens_NIPH_2130	agora	0
Lactobacillus_reuteri_MM4_1A_	agora	0
Clostridium_symbiosum_WAL_14673	agora	0.00185529
Parabacteroides_merdae_ATCC_43184	agora	0
Eggerthella_lenta_DSM_2243	agora	0
Campylobacter_coli_JV20	agora	0
Leptotrichia_buccalis_C_1013_b	agora	0
Prevotella_copri_CB7_DSM_18205	agora	0
Bacillus_mojavensis_RO_H_1	agora	0
Streptococcus_constellatus_subsp_pharyngis_SK1060	agora	0
Providencia_rustigianii_DSM_4541	agora	0.00173611
Corynebacterium_aurimucosum_ATCC_700975	agora	0
Streptococcus_parauberis_KCTC_11537	agora	0
Brochothrix_thermosphacta_DSM_20171	agora	0
Clostridium_hiranonis_TO_931_DSM_13275	agora	0
Kurthia_massiliensis_JC30	agora	0
Lactobacillus_crispatus_125_2_CHN	agora	0
Lactobacillus_plantarum_subsp_plantarum_ATCC_14917	agora	0.00194175
Veillonella_sp_3_1_44	agora	0
Bifidobacterium_pseudolongum_subsp_Pseudolongum_DSM_20099	agora	0
Erysipelotrichaceae_bacterium_5_2_54FAA	agora	0.00223464
Marvinbryantia_formatexigens_I_52_DSM_14469	agora	0.00407332
Clostridium_botulinum_Bf	agora	0
Prevotella_disiens_FB035_09AN	agora	0
Bacillus_megaterium_DSM319	agora	0
Gemella_sanguinis_M325	agora	0
Proteus_penneri_ATCC_35198	agora	0
Corynebacterium_ureicelerivorans	agora	0
Ureaplasma_parvum_serovar_1_str_ATCC_27813	agora	0
Bacteroides_sp_2_2_4	agora	0
Leuconostoc_argentinum_KCTC_3773	agora	0
Clostridium_spiroforme_DSM_1552	agora	0.00220022
Kluyvera_ascorbata_ATCC_33433	agora	0
Lactobacillus_delbrueckii_subsp_bulgaricus_ATCC_11842	agora	0
Alcaligenes_faecalis_subsp_faecalis_NBRC_13111	agora	0
Haemophilus_haemolyticus_M19501	agora	0
Bacteroides_fragilis_NCTC_9343	agora	0
Adlercreutzia_equolifaciens_DSM_19450	agora	0
Bifidobacterium_bifidum_PRL2010	agora	0
Scardovia_inopinata_F0304	agora	0
Akkermansia_muciniphila_ATCC_BAA_835	agora	0
Propionibacterium_acnes_KPA171202	agora	0
Streptococcus_infantis_ATCC_700779	agora	0
Aeromonas_hydrophila_subsp_hydrophila_ATCC_7966	agora	0
Actinomyces_graevenitzii_C83	agora	0
Bacteroides_sp_20_3	agora	0
Slackia_piriformis_YIT_12062	agora	0
Listeria_monocytogenes_J0161_FSL_R2_499	agora	0
Bacteroides_xylanisolvens_XB1A	agora	0
Streptococcus_gordonii_str_Challis_substr_CH1	agora	0
Bifidobacterium_bifidum_NCIMB_41171	agora	0
Kytococcus_sedentarius_DSM_20547	agora	0
Clostridium_leptum_DSM_753	agora	0.0021978
Helicobacter_cinaedi_CCUG_18818	agora	0
Lactobacillus_buchneri_ATCC_11577	agora	0
Eubacterium_hallii_L2_7	agora	0
Streptococcus_equinus_ATCC_9812	agora	0.00231214
Bacteroides_caccae_ATCC_43185	agora	0
Helicobacter_winghamensis_ATCC_BAA_430	agora	0
Dermacoccus_nishinomiyaensis	agora	0
Bacillus_infantis_NRRL_B_14911	agora	0
Clostridium_symbiosum_WAL_14163	agora	0.00185529
Streptococcus_dysgalactiae_subsp_dysgalactiae_ATCC_27957	agora	0
Fusobacterium_nucleatum_subsp_animalis_3_1_33	agora	0.00218103
Ruminococcus_obeum_A2_162	agora	0.00195886
Enterococcus_avium_ATCC_14025	agora	0
Corynebacterium_propinquum_DSM_44285	agora	0
Bacteroides_sp_D2	agora	0
Paracoccus_yeei_ATCC_BAA_599	agora	0
Veillonella_atypica_ACS_049_V_Sch6	agora	0
Roseburia_inulinivorans_DSM_16841	agora	0.00197044
Fusobacterium_nucleatum_subsp_vincentii_3_1_27	agora	0.00212993
Leminorella_grimontii_ATCC_33999	agora	0
Streptococcus_infantarius_subsp_infantarius_ATCC_BAA_102	agora	0
Bacteroides_fluxus_YIT_12057	agora	0
Collinsella_aerofaciens_ATCC_25986	agora	0.00235849
Listeria_monocytogenes_4a_L99	agora	0
Bacteroides_sp_1_1_30	agora	0
Tatumella_ptyseos_ATCC_33301	agora	0
Campylobacter_jejuni_jejuni_M1	agora	0
Bacillus_thermoamylovorans	agora	0
Haemophilus_influenzae_R2846	agora	0
Propionibacterium_avidum_44067	agora	0
Flavonifractor_plautii_ATCC_29863	agora	0
Corynebacterium_ulcerans_809	agora	0
Rothia_aeria_F0474	agora	0
Campylobacter_hyointestinalis_subsp_hyointestinalis_LMG_9260	agora	0
Rhodococcus_equi_ATCC_33707	agora	0
Pseudomonas_monteilii_QM	agora	0
Bacteroides_sp_3_1_33FAA	agora	0
Acinetobacter_johnsonii_SH046	agora	0
Erysipelotrichaceae_bacterium_sp_3_1_53	agora	0.00205128
Propionibacterium_propionicum_F0230a	agora	0
Lachnospiraceae_bacterium_sp_8_1_57FAA	agora	0.00226501
Streptococcus_lutetiensis_033	agora	0
Pseudomonas_oleovorans_MOIL14HWK12	agora	0
Cronobacter_sakazakii_ATCC_BAA_894	agora	0
Oxalobacter_formigenes_HOxBLS	agora	0.00235294
Serratia_marcescens_subsp_marcescens_Db11	agora	0
Bifidobacterium_scardovii_JCM_12489	agora	0
Rothia_dentocariosa_ATCC_17931	agora	0
Clostridium_difficile_NAP07	agora	0.00178094
Enterococcus_caccae_ATCC_BAA_1240	agora	0
Lactobacillus_iners_DSM_13335	agora	0
Kocuria_palustris_PEL	agora	0
Bifidobacterium_longum_infantis_ATCC_15697	agora	0
Bifidobacterium_longum_longum_BBMN68	agora	0
Paenibacillus_alvei_DSM_29	agora	0
Staphylococcus_capitis_QN1	agora	0
Streptococcus_thoraltensis_DSM_12221	agora	0
Eubacterium_eligens_ATCC_27750	agora	0
Streptococcus_constellatus_subsp_constellatus_SK53	agora	0
Tropheryma_whipplei_str_Twist	agora	0
Megamonas_funiformis_YIT_11815	agora	0
Aeromonas_veronii_B565	agora	0
Paraprevotella_xylaniphila_YIT_11841	agora	0
Actinobacillus_pleuropneumoniae_L20	agora	0
Melainabacterium_MEL_A1	agora	0.00239521
Lactobacillus_amylovorus_GRL_1112	agora	0
Aggregatibacter_aphrophilus_NJ8700	agora	0
Cellulosimicrobium_cellulans_J36	agora	0
Prevotella_enoeca_JCM_12259	agora	0
Exiguobacterium_aurantiacum_DSM_6208	agora	0
Atopobium_rimae_ATCC_49626	agora	0
Bacteroides_oleiciplenus_YIT_12058	agora	0
Vibrio_furnissii_NCTC_11218	agora	0
Porphyromonas_uenonis_60_3	agora	0
Bacteroides_stercoris_ATCC_43183	agora	0
Megasphaera_elsdenii_DSM_20460	agora	0.00187266
iMM1415	bigg	0.636757
iAT_PLT_636	bigg	0
iSF_1195	bigg	0.00156495
iHN637	bigg	0
Recon3D	bigg	0
iSDY_1059	bigg	0
iSSON_1240	bigg	0.00154959
iJR904	bigg	0
iJB785	bigg	0.0208333
iML1515	bigg	0
iYO844	bigg	0
iJN746	bigg	0
iIT341	bigg	0
iLJ478	bigg	0
iSbBS512_1146	bigg	0.00157068
iSB619	bigg	0
iMM904	bigg	0
iSBO_1134	bigg	0.00157233
iYL1228	bigg	0
iPC815	bigg	0
RECON1	bigg	0.647505
iAB_RBC_283	bigg	0
iNF517	bigg	0
iLB1027_lipid	bigg	0.00138122
STM_v1_0	bigg	0.190899
iAF987	bigg	0
iJO1366	bigg	0
iND750	bigg	0
iAF1260	bigg	0
iJN678	bigg	0.00377358
iS_1188	bigg	0.0015674
iCHOv1	bigg	0.0103232
iSFxv_1172	bigg	0.00156413
iNJ661	bigg	0.232727
iAF692	bigg	0
iSFV_1184	bigg	0.00156495
Helcococcus_kunzii_ATCC_51366	carveme	0.00385109
Borrelia_afzelii_HLJ01	carveme	0
Streptococcus_ratti_FA_1_DSM_20564	carveme	0.00339367
Sporobacter_termitidis_DSM_10068	carveme	0.00578035
Nocardiopsis_chromatogenes_YIM_90109	carveme	0.00257511
Streptomyces_glauciniger_CGMCC_4_1858	carveme	0.00468019
Actinomyces_meyeri_W712	carveme	0
Pelagirhabdus_alkalitolerans_S5	carveme	0.00338983
Gordonia_paraffinivorans_NBRC_108238	carveme	0.0032538
Mycobacterium_komanii_GPK_1020	carveme	0.00389864
Dissulfuribacter_thermophilus_S69	carveme	0
Lactobacillus_kalixensis_DSM_16043	carveme	0.0035503
Enorma_massiliensis_phI	carveme	0.00367197
Streptococcus_pyogenes_M1_GAS_SF370	carveme	0.00369004
Demequina_salsinemoris_NBRC_105323	carveme	0.00292969
Galbibacter_marinus_ck_I2_15	carveme	0.00543971
Coxiella_burnetii_RSA_493	carveme	0.00322234
Enterococcus_hirae_ATCC_9790	carveme	0.00350058
Coxiella_like_endosymbiont_CRt	carveme	0
Rhodococcus_erythropolis_CCM2595	carveme	0.00447628
Bacillus_soli_NBRC_102451	carveme	0.00250209
Bacillus_rubiinfantis	carveme	0.00290698
Saccharicrinis_fermentans_DSM_9555_JCM_21142	carveme	0.00521739
Lutimaribacter_saemankumensis_DSM_28010	carveme	0.00258176
Catelliglobosispora_koreensis_DSM_44566	carveme	0.00247525
Mycobacterium_abscessus	carveme	0.00280899
Peptoniphilus_obesi_ph1	carveme	0.00430416
Bacillus_gottheilii_FJAT_2394	carveme	0.00257511
Bacteroides_coprosuis_DSM_18011	carveme	0.0030303
Dokdonia_donghaensis_DSW_1	carveme	0.002997
Blastococcus_saxobsidens_DD2	carveme	0.00277264
Mycobacterium_szulgai_DSM_44166	carveme	0.00628272
Rheinheimera_baltica_DSM_14885	carveme	0.00258844
Pedobacter_arcticus_A12	carveme	0.00283286
Centipeda_periodontii_DSM_2778	carveme	0.00291262
Collinsella_intestinalis_DSM_13280	carveme	0
Streptomyces_leeuwenhoekii_C34_DSM_42122_NRRL_B_24963	carveme	0.00233281
Pediococcus_argentinicus_DSM_23026	carveme	0.00377358
Fructobacillus_pseudoficulneus_DSM_15468	carveme	0.00410959
Sulfurihydrogenibium_subterraneum_DSM_15120	carveme	0.00330396
Lysobacter_antibioticus_ATCC_29479	carveme	0.00503356
Gilvimarinus_polysaccharolyticus_YN3	carveme	0.00501672
Lactobacillus_spicheri_DSM_15429	carveme	0.0034642
Marinobacter_salinus_Hb8	carveme	0.00270027
Desulfovibrio_alaskensis_G20	carveme	0.00294406
Actinopolymorpha_cephalotaxi_CPCC_202808	carveme	0.00264784
Eubacterium_nodatum_ATCC_33099	carveme	0.00400534
Ramlibacter_tataouinensis_TTB310	carveme	0.0023678
Propionibacterium_acidifaciens_DSM_21887	carveme	0.002997
Afifella_marina_DSM_2698	carveme	0.00254237
Sporosarcina_koreensis_S_K12	carveme	0.00300601
Aliivibrio_salmonicida_LFI1238	carveme	0.00220751
Roseovarius_pacificus_DSM_29589	carveme	0.00252525
Blautia_hansenii_DSM_20583	carveme	0.00362319
Marinomonas_posidonica_IVIA_Po_181	carveme	0.00214133
Pantoea_septica_LMG_5345	carveme	0.00187266
Salinispora_arenicola_CNS_205	carveme	0.00370714
Auraticoccus_monumenti_MON_2_2	carveme	0.00287081
Cyclobacterium_lianum_CGMCC_1_6102	carveme	0.00273224
Marinobacterium_profundum_PAMC_27536	carveme	0.00240385
Mesoplasma_chauliocola_ATCC_49578	carveme	0
Rosenbergiella_nectarea_8N4	carveme	0.00196078
Hymenobacter_norwichensis_DSM_15439	carveme	0.00247321
Nitrosomonas_europaea_ATCC_19718	carveme	0.00317125
Rhodococcus_defluvii_Ca11	carveme	0.00376648
Nocardia_takedensis_NBRC_100417	carveme	0.00267618
Labrenzia_alexandrii_DFL_11	carveme	0.00232198
Liberibacter_crescens_BT_1	carveme	0.007109
Apibacter_mensalis_R_53146	carveme	0.00317125
Mesorhizobium_ciceri_ca181	carveme	0.00242718
Mycoplasma_pullorum_B359_6	carveme	0.00628931
Dehalobacterium_formicoaceticum_DMC	carveme	0.003996
Kerstersia_gyiorum_CG1	carveme	0.00230238
Thermus_thermophilus_HB8	carveme	0.00320856
Thermanaeromonas_toyohensis_ToBE	carveme	0.00572519
Lactobacillus_helveticus_CAUH18	carveme	0.0037831
Oceanococcus_atlanticus_22II_S10r2	carveme	0.00273973
Algoriphagus_ornithinivorans_DSM_15282	carveme	0.0027933
Bacteroides_faecichinchillae_JCM_17102	carveme	0.00619195
Tepidimicrobium_xylanilyticum_DSM_23310	carveme	0.00300601
Desulfovibrio_dechloracetivorans_BerOc1	carveme	0.0026643
Desulfosporosinus_meridiei_DSM_13257	carveme	0.00568182
Staphylococcus_condimenti_DSM_11674	carveme	0.00348432
Spongiibacter_tropicus_DSM_19543	carveme	0.00261324
Mycoplasma_alligatoris_A21JP2	carveme	0
Bifidobacterium_coryneforme_LMG18911	carveme	0.00430416
Geobacter_daltonii_FRC_32	carveme	0.00270758
Kordiimonas_gwangyangensis_DSM_19435_JCM_12864	carveme	0.00269058
Rhodovibrio_salinarum_DSM_9154	carveme	0.00250417
Caulobacter_henricii_CB4	carveme	0.00249584
Caldanaerobacter_subterraneus_subsp_tengcongensis_MB4	carveme	0.00305499
Virgibacillus_necropolis_LMG_19488	carveme	0.0027907
Moorella_thermoacetica_ATCC_39073	carveme	0.0062435
Deinococcus_murrayi_DSM_11303	carveme	0.00296736
Chryseobacterium_gregarium_DSM_19109	carveme	0.00270514
Hungatella_hathewayi_DSM_13479	carveme	0.00535236
Enterococcus_gilvus_ATCC_BAA_350	carveme	0.00309917
Methyloceanibacter_methanicus_R_67174	carveme	0.00298507
Staphylococcus_saprophyticus_subsp_saprophyticus_ATCC_15305	carveme	0.00363196
Faecalibaculum_rodentium_Alo17	carveme	0.00401606
Bartonella_washoensis_Sb944nv	carveme	0.00343249
Bacillus_sporothermodurans_B4102	carveme	0.00281162
Rickettsia_typhi_str_Wilmington	carveme	0
Actinomyces_ruminicola_KPR_7B	carveme	0.00312175
Azorhizobium_doebereinerae_UFLA1_100	carveme	0.00462606
Bacteroides_pectinophilus_ATCC_43243	carveme	0.0035461
Microbulbifer_donghaiensis_CGMCC_1_7063	carveme	0.0023166
Suttonella_ornithocola_CCUG_49457	carveme	0.00574163
Syntrophobacter_fumaroxidans_MPOB	carveme	0.00521739
Halomonas_boliviensis_LC1	carveme	0.00213523
Thermocrinis_albus_DSM_14484	carveme	0.0032538
Novosphingobium_rosa_NBRC_15208	carveme	0.00224048
Lactobacillus_equigenerosi_DSM_18793_JCM_14505	carveme	0.00453858
Mycobacterium_salmoniphilum_D16Q15	carveme	0.00510204
Tessaracoccus_lapidicaptus_IPBSL_7	carveme	0.00310559
Flavobacterium_rivuli_WB_3_3_2_DSM_21788	carveme	0.00264317
Lacinutrix_himadriensis_E4_9a	carveme	0.00574163
Sinomonas_mesophila_MPKL_26	carveme	0.00289575
Carnobacterium_jeotgali_MS3	carveme	0.0032538
Aequorivita_viscosa_CGMCC_1_11023	carveme	0.00618557
Tsukamurella_pseudospumae_JCM_13375	carveme	0.00466418
Clostridium_oryzae_DSM_28571	carveme	0.00289575
Murdochiella_massiliensis_SIT12	carveme	0.0046729
Actinokineospora_inagensis_DSM_44258	carveme	0.0044484
Pseudomonas_benzenivorans_DSM_8628	carveme	0.00479233
Serratia_symbiotica_type_strain_CWBI_2_3	carveme	0.00222058
Neomicrococcus_aestuarii_B18	carveme	0.00324324
Halanaerobium_hydrogeniformans	carveme	0.00293255
Prevotella_multisaccharivorax_DSM_17128	carveme	0.00301508
Anaerovorax_odorimutans_DSM_5092	carveme	0.00328947
Coprococcus_eutactus_ATCC_27759	carveme	0.00340136
Aquimarina_spongiae_DSM_22623	carveme	0.0053286
Lacticigenium_naphtae_DSM_19658	carveme	0.00331126
Pacificimonas_flava_JLT2015	carveme	0.00271739
Corynebacterium_sputi_DSM_45148	carveme	0.00332963
Taylorella_asinigenitalis_MCE3	carveme	0
Leuconostoc_gelidum_subsp_gasicomitatum_LMG_18811_type_strain_LMG_18811	carveme	0.00396825
Geminicoccus_roseus_DSM_18922	carveme	0.00226074
Gallionella_capsiferriformans_ES_2	carveme	0.00303337
Streptomyces_guanduensis_CGMCC_4_2022	carveme	0.00251889
Rhizobium_larrymoorei_ATCC_51759	carveme	0.00222387
Natranaerobius_thermophilus_JW_NM_WN_LF	carveme	0.00324324
Cellulomonas_gilvus_ATCC_13127	carveme	0.00537634
Mycoplasma_canadense_HAZ360_1	carveme	0
Desulfovibrio_salexigens_DSM_2638	carveme	0.00283286
Thioclava_nitratireducens_25B10_4	carveme	0.00242718
Oceanicella_actignis_CGMCC_1_10808	carveme	0.00264784
Halomonas_pantelleriensis_AAP	carveme	0.00209205
Helicobacter_rodentium_ATCC_700285	carveme	0.0037037
Arthrobacter_luteolus_NBRC_107841	carveme	0.00277264
Aequorivita_capsosiphonis_DSM_23843	carveme	0.0055918
Pontibacillus_yanchengensis_Y32	carveme	0.00277521
Desulfotomaculum_intricatum_NBRC_109411	carveme	0.0032967
Paenibacillus_tianmuensis_CGMCC_1_8946	carveme	0.00253807
Leptospira_wolffii_serovar_Khorat_str_Khorat_H2	carveme	0.0028222
Campylobacter_gracilis_ATCC_33236	carveme	0.00365408
Lacimicrobium_alkaliphilum_YelD216	carveme	0.00231303
Pseudoalteromonas_shioyasakiensis_JCM_18891	carveme	0.00226074
Hymenobacter_psychrotolerans_DSM_18569	carveme	0.00261097
Nesiotobacter_exalbescens_DSM_16456	carveme	0.00239044
Bacteroides_ovatus_ATCC_8483	carveme	0.00557621
Alteromonas_stellipolaris_LMG_21861	carveme	0.00239617
Lutibaculum_baratangense_AMV1	carveme	0.00239425
Fervidobacterium_gondwanense_DSM_13020	carveme	0.003386
Desulfatitalea_tepidiphila_S28bF	carveme	0.00508475
Brachybacterium_phenoliresistens_W13A50	carveme	0.00285171
Syntrophomonas_wolfei_subsp_wolfei_str_Goettingen_G311	carveme	0.00332963
Williamwhitmania_taraxaci_A7P_90m	carveme	0.00565504
Ornithinibacillus_californiensis_DSM_16628	carveme	0.00283286
Noviherbaspirillum_humi_U15	carveme	0.00213828
Porphyrobacter_tepidarius_DSM_10594	carveme	0.0028436
Algoriphagus_mannitolivorans_DSM_15301	carveme	0.00287081
Lactobacillus_sharpeae_JCM_1186_DSM_20505	carveme	0.00416089
Streptomyces_scabrisporus_DSM_41855	carveme	0.00237906
Wigglesworthia_glossinidia_endosymbiont_of_Glossina_morsitans_morsitans_Yale_colony	carveme	0
Robiginitalea_biformata_HTCC2501	carveme	0.00531444
Prevotella_nanceiensis_DSM_19126_JCM_15639	carveme	0
Nocardiopsis_alba_ATCC_BAA_2165	carveme	0.00265252
Marinobacter_subterrani_JG233	carveme	0.00259965
Brachyspira_hyodysenteriae_ATCC_27164_B_78	carveme	0.00294406
Nocardia_brevicatena_NBRC_12119	carveme	0.00280112
Thioclava_indica_DT23_4	carveme	0.00252951
Bifidobacterium_commune_R_52791	carveme	0.0046875
Modestobacter_marinus_BC501	carveme	0.0025974
Lamprocystis_purpurea_DSM_4197	carveme	0.00520382
Lachnospira_multipara_ATCC_19207	carveme	0.00366748
Spirosoma_radiotolerans_DG5A	carveme	0.00237718
Acidipropionibacterium_thoenii_DSM_20276	carveme	0.0029703
Catenulispora_acidiphila_DSM_44928	carveme	0.00242522
Chryseobacterium_piscicola_DSM_21068	carveme	0.00277521
Gordonia_shandongensis_DSM_45094	carveme	0.00584795
Streptococcus_urinalis_2285_97	carveme	0.00368098
Streptomyces_mobaraensis_NBRC_13819_DSM_40847	carveme	0.00252738
Syntrophothermus_lipocalidus_DSM_12680	carveme	0.0070922
Desnuesiella_massiliensis_mt10	carveme	0.00275989
Blattabacterium_cuenoti_BPAA	carveme	0.00947867
Sneathiella_glossodoripedis_JCM_23214	carveme	0.00527704
Stenotrophomonas_daejeonensis_JCM_16244	carveme	0.00274725
Lactobacillus_fructivorans_ATCC_27394	carveme	0.004
Paraburkholderia_rhizoxinica_HKI_454	carveme	0.0027907
Flavobacterium_gelidilacus_DSM_15343	carveme	0.00303644
Fusobacterium_massiliense_Marseille_P2749	carveme	0.00322928
Lactobacillus_perolens_DSM_12744	carveme	0.00341297
Friedmanniella_luteola_DSM_21741	carveme	0.00469925
Corynebacterium_flavescens_OJ8	carveme	0.003386
Methylophaga_muralis_Bur_1	carveme	0.00571973
Mycobacterium_bacteremicum_DSM_45578	carveme	0.00283822
Mycobacterium_palustre_DSM_44572	carveme	0.00594059
Aphanizomenon_flos_aquae_NIES_81	carveme	0.00434783
Granulicella_rosea_DSM_18704	carveme	0.00500417
Salinispora_tropica_CNB_440	carveme	0.0027881
Lactobacillus_fermentum_IFO_3956	carveme	0.0034965
Friedmanniella_flava_CGMCC_4_6856	carveme	0.00526778
Pyramidobacter_piscolens_W5455	carveme	0.00327869
Halomonas_ilicicola_DSM_19980	carveme	0.00219298
Streptomyces_uncialis_DCA2648	carveme	0.00464756
Pantoea_agglomerans_C410P1	carveme	0.00369686
Nakamurella_lactea_DSM_19367	carveme	0.00454545
Thermoactinomyces_vulgaris_NRRL_F_5595	carveme	0.0028222
Streptomyces_hokutonensis_R1_NS_10	carveme	0.00216763
Oenococcus_kitaharae_DSM_17330	carveme	0.00348432
Paenibacillus_barengoltzii_G22	carveme	0.00533333
Flavobacterium_saccharophilum_DSM_1811	carveme	0.00500835
Snodgrassella_alvi_wkB2	carveme	0.00591133
Thalassolituus_oleivorans_MIL_1	carveme	0.0025729
Provencibacterium_massiliense_Marseille_P2780	carveme	0.00350058
Pantoea_dispersa_EGD_AAK13	carveme	0.00183038
Rhizobium_oryziradicis_N19	carveme	0.00232558
Acinetobacter_boissieri_ANC_4422	carveme	0.00260191
Thermoflexus_hugenholtzii_JAD2	carveme	0.00328947
Herbaspirillum_seropedicae_Z67	carveme	0.00218023
Solirubrobacter_soli_DSM_22325	carveme	0.00473186
Lactobacillus_curieae_CCTCC_M_2011381	carveme	0.00385604
Maribacter_forsetii_DSM_18668	carveme	0.00262238
Nocardia_transvalensis_NBRC_15921	carveme	0.00267857
Mycobacterium_longobardum_DSM_45394	carveme	0.00305499
Spiroplasma_mirum_ATCC_29335_SMCA	carveme	0
Ensifer_sojae_CCBAU_05684	carveme	0.00233281
Roseibacterium_elongatum_DSM_19469_DFL_43	carveme	0.00263389
Saccharibacillus_kuerlensis_DSM_22868	carveme	0.00559701
Novosphingobium_aromaticivorans_DSM_12444	carveme	0.00475059
Yuhushiella_deserti_CGMCC_4_5579	carveme	0.00262927
Ancylobacter_rudongensis_CGMCC_1_1761	carveme	0.00251467
Cyanobacterium_aponinum_PCC_10605	carveme	0.00349243
Clostridium_merdae_Marseille_P2953	carveme	0.00325027
Chlorobium_phaeovibrioides_DSM_265	carveme	0.00314795
Moraxella_caprae_DSM_19149	carveme	0.00631579
Streptomyces_azureus_ATCC_14921	carveme	0.00481541
Roseiflexus_castenholzii_DSM_13941	carveme	0.00383142
Siccibacter_turicensis_LMG_23730	carveme	0.00370599
Idiomarina_atlantica_MCCC_1A10513	carveme	0.00239234
Streptomyces_varsoviensis_NRRL_ISP_5346	carveme	0.00234375
Marinobacter_nitratireducens_AK21	carveme	0.00264317
Rickettsia_akari_str_Hartford	carveme	0
Idiomarina_indica_CGMCC_1_10824	carveme	0.00296443
Psychroserpens_damuponensis_JCM_17632	carveme	0.00288184
Flaviramulus_basaltis_DSM_18180	carveme	0.00536193
Johnsonella_ignava_ATCC_51276	carveme	0.00376412
Streptococcus_massiliensis_DSM_18628	carveme	0.00386598
Sulfuritalea_hydrogenivorans_sk43H_DSM_22779	carveme	0.00528169
Paracoccus_seriniphilus_DSM_14827	carveme	0.00242718
Prevotella_oulorum_JCM_14966	carveme	0
Thalassospira_australica_NP3b2	carveme	0.00233645
Archangium_gephyra_DSM_2261	carveme	0.00461184
Neptunomonas_antarctica_S3_22	carveme	0.00271248
Mucilaginibacter_paludis_DSM_18603	carveme	0.00241546
Brackiella_oedipodis_DSM_13743	carveme	0.00595829
Halomonas_huangheensis_BJGMM_B45	carveme	0.00215363
Pseudomonas_aeruginosa_PAO1	carveme	0.00231303
Microtetraspora_malaysiensis_NBRC_100735	carveme	0.00470958
Pararhodospirillum_photometricum_DSM_122	carveme	0.00256191
Tepidanaerobacter_acetatoxydans_Re1	carveme	0.00630915
Bacillus_circulans_NBRC_13626	carveme	0.00265018
Sphingomonas_phyllosphaerae_FA2	carveme	0.00509338
Anaerotignum_lactatifermentans_DSM_14214	carveme	0.0035545
Lactobacillus_parabuchneri_FAM21731	carveme	0.00316122
Mycoplasma_anseris_ATCC_49234	carveme	0
Thiomicrospira_cyclica_ALM1	carveme	0.0031746
Leuconostoc_pseudomesenteroides_PS12	carveme	0.00377834
Ehrlichia_canis_str_Jake	carveme	0.00421348
Ktedonobacter_racemifer_DSM_44963_SOSP1_21	carveme	0.0026178
actinobacterium_LLX17	carveme	0.00357995
Flavobacterium_seoulense_EM1321	carveme	0.0028463
Nonomuraea_candida_NRRL_B_24552	carveme	0.00227964
Acinetobacter_towneri_DSM_14962_CIP_107472	carveme	0.00247729
Clostridium_butyricum_KNU_L09	carveme	0.0055918
Ezakiella_massiliensis_Marseille_P2951	carveme	0.00567376
Aliifodinibius_roseus_DSM_21986	carveme	0.00275989
Alishewanella_agri_BL06	carveme	0.00262467
Aureimonas_ureilytica_DSM_18598_NBRC_106430	carveme	0.00234558
Nesterenkonia_massiliensis_NP1	carveme	0.00334076
Bosea_thiooxidans_DSM_9653	carveme	0.00231303
Thauera_humireducens_SgZ_1	carveme	0.00241158
Sporomusa_ovata_DSM_2662	carveme	0.00222883
Bacillus_alkalitelluris_10368	carveme	0.00297324
Desulfobacterium_vacuolatum_DSM_3385	carveme	0.00520382
Sediminibacterium_salmoneum_NBRC_103935	carveme	0.0027248
Sanguibacter_marinus_DSM_19083	carveme	0.00426439
Arenimonas_donghaensis_DSM_18148_HO3_R19	carveme	0.00305188
Endozoicomonas_numazuensis_DSM_25634	carveme	0.00205058
Comamonas_badia_DSM_17552	carveme	0.00252313
Sulfurimonas_hongkongensis_AST_10	carveme	0.00609756
Microbacterium_ketosireducens_DSM_12510	carveme	0.00292683
Glycomyces_sambucus_CGMCC_4_3147	carveme	0.00265487
Psychromonas_hadalis_ATCC_BAA_638	carveme	0.00222552
Rickettsia_bellii_RML369_C	carveme	0
Leuconostoc_lactis_WiKim40	carveme	0.00416089
Oceanobacillus_jeddahense_S5	carveme	0.00255537
Streptomyces_aurantiacus_NRRL_ISP_5412	carveme	0.00227964
Campylobacter_sputorum_bv_faecalis_CCUG_20703	carveme	0.00713436
Bilophila_wadsworthia_ATCC_49260	carveme	0.00530504
Agrobacterium_albertimagni_AOL15	carveme	0.00233463
Nocardioides_szechwanensis_CGMCC_1_11147	carveme	0.0030303
Clostridium_paraputrificum_AGR2156	carveme	0.00309278
Thermus_oshimai_JL_2	carveme	0.00303951
Moraxella_lincolnii_CCUG_9405	carveme	0
Mogibacterium_timidum_ATCC_33093	carveme	0.00374065
Thermorudis_peleae_KI4	carveme	0.00560224
Thiothrix_disciformis_DSM_14473	carveme	0.0045977
Mycoplasma_molare_ATCC_27746	carveme	0
Novosphingobium_barchaimii_NS277	carveme	0.00266904
Vagococcus_lutrae_LBD1	carveme	0.0037831
Alicycliphilus_denitrificans_K601	carveme	0.00239425
Flavobacterium_frigoris_DSM_15719	carveme	0.002693
Bifidobacterium_subtile_LMG_11597	carveme	0.00348432
Calothrix_sp_PCC_6303	carveme	0
Parasutterella_excrementihominis_YIT_11859	carveme	0.006
Prevotella_timonensis_4401737_DSM_22865_JCM_15640	carveme	0.00319829
Bacillus_horikoshii_20a	carveme	0.0028222
Acetobacter_cibinongensis_4H_1	carveme	0.00268097
Spongiibacter_marinus_DSM_19753	carveme	0.00518135
Desulfitobacterium_dichloroeliminans_LMG_P_21439	carveme	0.00288184
Tropicibacter_multivorans_CECT_7557	carveme	0.00252101
Nitratifractor_salsuginis_DSM_16511	carveme	0.00334448
Leifsonia_rubra_CMS_76R	carveme	0.00315457
Microbulbifer_agarilyticus_GP101	carveme	0.0025663
Haemophilus_paracuniculus_CCUG_43573	carveme	0.00475059
Corynebacterium_freiburgense_DSM_45254	carveme	0.00337838
Anaeromassilibacillus_senegalensis_mt9	carveme	0.00356295
Spirosoma_aerolatum_KACC_17939	carveme	0.00245902
Edaphobacillus_lindanitolerans_MNA4	carveme	0.00318471
Alkalibacter_saccharofermentans_DSM_14828	carveme	0.0043956
Acinetobacter_schindleri_ACE	carveme	0.00258176
Buchnera_aphidicola_Tuberolachnus_salignus_BTs	carveme	0.00434783
Persephonella_marina_EX_H1	carveme	0.00312826
Coprobacter_secundus_177	carveme	0.003
Pantoea_ananatis_LMG_20103	carveme	0.00180397
Sediminibacillus_albus_CGMCC_1_6502	carveme	0.00286533
Mucilaginibacter_polytrichastri_RG4_7	carveme	0.00257954
Solemya_velum_gill_symbiont_WH	carveme	0.00588813
Actinomyces_slackii_ATCC_49928	carveme	0.00306748
Aquabacterium_parvum_B6	carveme	0.00263389
Streptomyces_atroolivaceus_NRRL_ISP_5137	carveme	0.00233827
Variovorax_soli_NBRC_106424	carveme	0.00222058
Capnocytophaga_canimorsus_Cc5	carveme	0.00334821
Cetobacterium_ceti_ATCC_700028	carveme	0.00301205
Spiroplasma_kunkelii_CR2_3x	carveme	0.00628931
Psychrilyobacter_atlanticus_DSM_19335	carveme	0.00274977
Denitrobacterium_detoxificans_NPOH1	carveme	0.0036855
Pseudomonas_rhizosphaerae_DSM_16299	carveme	0.00249169
Turicimonas_muris_YL45	carveme	0.00589971
Nonlabens_dokdonensis_DSW_6	carveme	0.00293542
Prevotella_falsenii_DSM_22864_JCM_15124	carveme	0.00360577
Mobilibacterium_timonense_Marseille_P3194	carveme	0.00341297
Mycobacterium_intracellulare_ATCC_13950	carveme	0.002997
Rhodopseudomonas_palustris_BAL398	carveme	0.00447094
Vibrio_tasmaniensis_LGP32	carveme	0.00215827
Bartonella_ancashensis_20_00	carveme	0.00765306
Pseudomonas_fuscovaginae_LMG_2158	carveme	0.00231125
Pseudomonas_syringae_pv_tomato_str_DC3000	carveme	0.00237718
Risungbinella_massiliensis_GD1	carveme	0.00323276
Paenisporosarcina_quisquiliarum_SK_55	carveme	0.0027248
Chamaesiphon_minutus_PCC_6605	carveme	0.00287356
Nitrospira_defluvii	carveme	0.00293542
Chryseobacterium_scophthalmum_DSM_16779	carveme	0.00525394
Deinococcus_ficus_DSM_19119	carveme	0.00259965
Peptoclostridium_litorale_DSM_5388_W6	carveme	0.0032967
Cnuella_takakiae_RG1_1	carveme	0.00253807
Mariniphaga_anaerophila_DSM_26910	carveme	0.00555556
Corynebacterium_kroppenstedtii_DSM_44385	carveme	0.00336323
Henriciella_litoralis_DSM_22014	carveme	0.00268577
Clostridium_acetobutylicum_ATCC_824	carveme	0.00296736
Lactobacillus_acidipiscis_ACA_DC_1533	carveme	0.00362319
Alistipes_inops_627	carveme	0.00665188
Aeromonas_eucrenophila_CECT_4224	carveme	0.00408998
Streptococcus_sanguinis_SK36	carveme	0.00338219
Criblamydia_sequanensis_CRIB_18	carveme	0.00343249
Prevotella_oris_DSM_18711_JCM_12252	carveme	0
Microvirgula_aerodenitrificans_DSM_15089	carveme	0.004329
Corynebacterium_urinapleomorphum_Marseille_P2799	carveme	0.00393185
Arcobacter_lekithochrous_LFT_1_7	carveme	0.00474383
Ralstonia_mannitolilytica_SN82F48	carveme	0.00226929
Corynebacterium_phoceense_MC1	carveme	0.00338219
Denitrovibrio_acetiphilus_DSM_12809	carveme	0.0056872
Ammonifex_degensii_KC4	carveme	0.00403769
Kosmotoga_pacifica_SLHLJ1	carveme	0.0035545
Idiomarina_woesei_DSM_27808	carveme	0.0025729
Porphyrobacter_sanguineus_DSM_11032	carveme	0.00268097
Methylomarinum_vadi_IT_4	carveme	0.00283822
Maribacter_antarcticus_DSM_21422	carveme	0.00265252
Caryophanon_tenue_DSM_14152	carveme	0.0030581
Pseudomonas_sagittaria_JCM_18195	carveme	0.00254453
Corynebacterium_glyciniphilum_AJ_3170	carveme	0.00507614
Chryseobacterium_zeae_DSM_27623	carveme	0.00268336
Clostridium_hylemonae_DSM_15053	carveme	0.00306122
Numidum_massiliense_mt3	carveme	0.00286533
Nitritalea_halalkaliphila_LW7	carveme	0.00311203
Herbaspirillum_autotrophicum_IAM_14942	carveme	0.00446429
Jejuia_pallidilutea_JCM_19301	carveme	0.00291545
Bacteroides_coprocola_DSM_17136	carveme	0.0029383
Corynebacterium_urealyticum_DSM_7109	carveme	0.00356718
Fervidicola_ferrireducens_Y170	carveme	0.00648649
Terasakiispira_papahanaumokuakeensis_PH27A	carveme	0.00221893
Gluconobacter_oxydans_621H	carveme	0.00281426
Azovibrio_restrictus_DSM_23866	carveme	0.00522193
Oenococcus_oeni_PSU_1	carveme	0
Dokdonella_immobilis_CGMCC_1_7659	carveme	0.00524017
Treponema_socranskii_subsp_paredis_ATCC_35535	carveme	0.00321543
Spiroplasma_apis_B31	carveme	0
Sphingobium_faniae_CGMCC_1_7749	carveme	0.00267142
Chromobacterium_subtsugae_PRAA4_1	carveme	0.00229709
Gallaecimonas_xiamenensis_3_C_1	carveme	0.00240964
Kocuria_indica_NIO_1021	carveme	0.00328947
Poseidonocella_pacifica_DSM_29316	carveme	0.00254237
Rickettsia_japonica_YH	carveme	0
Listeria_weihenstephanensis_FSL_R9_0317	carveme	0.00311526
Kallipyga_gabonensis_GM4	carveme	0.00414365
Clostridium_populeti_743A	carveme	0.00301205
Pseudomonas_monteilii_USDA_ARS_USMARC_56711	carveme	0.00507185
Bacillus_caseinilyticus_SP	carveme	0.00258621
Carnobacterium_inhibens_subsp_gilichinskyi_WN1359	carveme	0.00322234
Thiolapillus_brandeum_Hiromi_1	carveme	0.00291829
Sphingomonas_wittichii_RW1	carveme	0.00246305
Prevotella_albensis_DSM_11370_JCM_12258	carveme	0.002997
Gordonibacter_massiliensis_Marseille_P2775	carveme	0.00316122
Gordonia_neofelifaecis_NRRL_B_59395	carveme	0.00329308
Facklamia_miroungae_ATCC_BAA_466	carveme	0.00381194
Geodermatophilus_pulveris_DSM_46839	carveme	0.00294118
Caballeronia_concitans	carveme	0.00222387
Microlunatus_soli_DSM_21800	carveme	0.00265252
Actinomyces_hongkongensis_HKU8	carveme	0
Sandaracinus_amylolyticus_DSM_53668	carveme	0.00497925
Herpetosiphon_geysericola_DSM_7119	carveme	0.00273723
Aminiphilus_circumscriptus_DSM_16581	carveme	0.00285987
Thioclava_marina_11_10_0_13	carveme	0.00250209
Bergeyella_zoohelcum_ATCC_43767	carveme	0.00330396
Turicibacter_sanguinis_2789STDY5834851	carveme	0
Corynebacterium_jeikeium_FDAARGOS_328	carveme	0.00485437
Lactobacillus_graminis_DSM_20719	carveme	0
Mycobacterium_kyorinense_KUM060204T	carveme	0.0040404
Bacillus_alcalophilus_ATCC_27647_CGMCC_1_3604_AV1934	carveme	0.00305188
Corynebacterium_bovis_DSM_20582_CIP_54_80	carveme	0.003663
Capnocytophaga_haemolytica_CCUG_32990	carveme	0.00307062
Caryophanon_latum_DSM_14151	carveme	0.0030896
Pirellula_staleyi_DSM_6068	carveme	0.00282486
Bartonella_taylorii_8TBB	carveme	0.00734394
Algoriella_xinjiangensis_XJ109	carveme	0.00285171
Marivita_cryptomonadis_CL_SK44	carveme	0.00241741
Bacillus_mannanilyticus_JCM_10596	carveme	0.00282486
Ruegeria_mobilis_F1926	carveme	0.00485437
Prochlorococcus_marinus_str_MIT_9515	carveme	0.00537634
Chlorobium_chlorochromatii_CaD3	carveme	0.0030426
Oceanicaulis_alexandrii_DSM_11625	carveme	0.00281162
Aquimarina_longa_SW024	carveme	0.0028436
Sphingopyxis_fribergensis_Kp5_2	carveme	0.00252738
Sphaerochaeta_coccoides_DSM_17374	carveme	0.00352113
Desulfobacca_acetoxidans_DSM_11109	carveme	0.00292113
Bacillus_aquimaris_TF_12_TF12	carveme	0.0028436
Borreliella_japonica_ATCC_51557	carveme	0
Halanaerobium_congolense_WG6	carveme	0.00283822
Desulfacinum_infernum_DSM_9756	carveme	0.00539084
Enterorhabdus_mucosicola_DSM_19490	carveme	0.00350467
Bacillus_bogoriensis_ATCC_BAA_922	carveme	0.00275229
Lysobacter_daejeonensis_GH1_9	carveme	0.00555556
Yangia_pacifica_DSM_26894	carveme	0.00226415
Desulfovibrio_hydrothermalis_AM13_DSM_14728	carveme	0.00281955
Gordonia_hydrophobica_NBRC_16057	carveme	0.00291829
Corynebacterium_imitans_DSM_44264	carveme	0.00568828
Fabibacter_misakiensis_SK_8	carveme	0.00537634
Microbacteriaceae_bacterium_Alg239_V181	carveme	0.00295567
Kandleria_vitulina_DSM_20405	carveme	0.00375
Acinetobacter_tandoii_DSM_14970_CIP_107469	carveme	0.00246914
Clostridium_dakarense_FF1	carveme	0.00618557
Kineococcus_radiotolerans_SRS30216_ATCC_BAA_149	carveme	0.00287908
Mycobacterium_obuense_DSM_44075	carveme	0.00271985
Corynebacterium_epidermidicanis_DSM_45586	carveme	0.00343249
Alicyclobacillus_vulcanalis_DSM_16176	carveme	0.00274474
Terribacillus_halophilus_T_h1	carveme	0.00263158
Pseudoalteromonas_piscicida_DE2_B	carveme	0.00243506
Streptomyces_cacaoi_subsp_cacaoi_NRRL_B_1220	carveme	0.00246103
Mycoplasma_lipofaciens_ATCC_35015	carveme	0
Pseudomonas_guineae_LMG_24016	carveme	0.00262697
Clostridium_estertheticum_subsp_estertheticum_DSM_8809	carveme	0.00574163
Marinitoga_piezophila_KA3	carveme	0.00395778
Salipaludibacillus_aurantiacus_S9	carveme	0.00266904
Aquiflexum_balticum_DSM_16537	carveme	0.00276753
Aureimonas_frigidaquae_JCM_14755	carveme	0.00242718
Clostridium_cadaveris_AGR2141	carveme	0.0061792
Alkalispirochaeta_americana_ASpG1	carveme	0.00295858
Gordonia_effusa_NBRC_100432	carveme	0.00302419
Mycoplasma_fermentans_M64	carveme	0.00591716
Aeromicrobium_choanae_9H_4	carveme	0.0052521
Bifidobacterium_crudilactis_LMG_23609	carveme	0.00364078
Streptomyces_paucisporeus_CGMCC_4_2025	carveme	0.00504626
Corynebacterium_massiliense_DSM_45435	carveme	0.00630517
Pseudooceanicola_nitratireducens_DSM_29619	carveme	0.00548948
Rufibacter_tibetensis_1351	carveme	0.00258176
Leptonema_illini_DSM_21528	carveme	0.00280374
Fictibacillus_macauensis_ZFHKF_1	carveme	0.0026738
Algicola_sagamiensis_DSM_14643	carveme	0.0027933
Tessaracoccus_flavescens_SST_39T	carveme	0.00308642
Sporosarcina_newyorkensis_2681	carveme	0.00299401
Asaia_astilbis_JCM_15831	carveme	0.002849
Maledivibacter_halophilus_M1	carveme	0.00537634
Janibacter_indicus_CGMCC_1_12511	carveme	0.00315457
Bacillus_anthracis_str_Sterne	carveme	0.00251889
Novibacillus_thermophilus_SG_1	carveme	0.00542986
Jeotgalibaca_dankookensis_EX_07	carveme	0.00336323
Mycobacterium_wolinskyi_ATCC_700010	carveme	0.00240577
Elizabethkingia_anophelis_NUHP1	carveme	0.00265957
Aliterella_atlantica_CENA595	carveme	0.00560748
Actinomyces_polynesiensis_MS2	carveme	0.00348837
Stenotrophomonas_panacihumi_JCM_16536	carveme	0.00509771
Pectobacterium_carotovorum_subsp_carotovorum_PC1	carveme	0.00188206
Virgibacillus_pantothenticus_DSM_26	carveme	0.002849
Ruminococcus_bicirculans_80_3	carveme	0.00352941
Bartonella_tamiae_Th307	carveme	0.00288739
Mycobacterium_europaeum_CSUR_P1344	carveme	0.00295567
Marinovum_algicola_DG_898	carveme	0.00473186
Borrelia_burgdorferi_B31	carveme	0
Lysinimicrobium_subtropicum_NBRC_109396	carveme	0.00339367
Lactobacillus_florum_DSM_22689_JCM_16035	carveme	0.00447761
Aeromonas_fluvialis_LMG_24681	carveme	0.0020339
Antarctobacter_heliothermus_DSM_11445	carveme	0.00244499
Lactobacillus_coryniformis_subsp_coryniformis_KCTC_3167_DSM_20001	carveme	0.00321888
Actinomadura_rifamycini_DSM_43936	carveme	0.00236407
Methyloprofundus_sedimenti_WF1	carveme	0.0055607
Vagococcus_penaei_CD276	carveme	0.00359281
Niastella_populi_208	carveme	0.00250627
Traorella_massiliensis_Marseille_P3110	carveme	0.00416089
Rhizobium_leguminosarum_bv_trifolii_WSM1689	carveme	0.00222883
Streptococcus_equinus_AG46	carveme	0.00365854
Neisseria_weaveri_NCTC13585	carveme	0.00601805
Rickettsia_conorii_str_Malish_7	carveme	0
Gilliamella_apicola_wkB1	carveme	0.00210526
Coprothermobacter_proteolyticus_DSM_5265	carveme	0.00332594
Nitrosomonas_oligotropha_Nm75	carveme	0.00292969
Pseudomonas_litoralis_2SM5	carveme	0.00243309
Prochlorococcus_marinus_str_MIT_9211_MIT9211	carveme	0.00414938
Kriegella_aquimaris_DSM_19886	carveme	0.00253593
Modestobacter_caceresii_KNN_45_2b	carveme	0.00281426
Legionella_shakespearei_DSM_23087	carveme	0.0028436
Mycobacterium_mageritense_DSM_44476_CIP_104973	carveme	0.00241935
Ventosimonas_gracilis_CV58	carveme	0.00287908
Clostridium_asparagiforme_DSM_15981	carveme	0.0027248
Lagierella_massiliensis_SIT14	carveme	0.00410397
Lysinibacillus_fusiformis_RB_21	carveme	0.00281162
Blautia_schinkii_DSM_10518	carveme	0.00275989
Photobacterium_gaetbulicola_Gung47	carveme	0.00414651
Streptomyces_canus_DSM_40275	carveme	0.00434153
Sediminispirochaeta_smaragdinae_DSM_11293	carveme	0.00269058
Mediterranea_massiliensis_Marseille_P2645	carveme	0.00584795
Thalassomonas_actiniarum_A5K_106	carveme	0.00250417
Paenibacillus_alginolyticus_DSM_5050_NBRC_15375	carveme	0.002457
Silicibacter_lacuscaerulensis_ITI_1157	carveme	0.00261097
Corallococcus_coralloides_DSM_2259	carveme	0.00236593
Jannaschia_pohangensis_DSM_19073	carveme	0.00254453
Acetitomaculum_ruminis_DSM_5522	carveme	0.00342466
Budvicia_aquatica_DSM_5075_ATCC_35567	carveme	0.00386847
Bacillus_abyssalis_DSM_25875	carveme	0.00248139
Elstera_litoralis_Dia_1	carveme	0.00515021
Marichromatium_purpuratum_984	carveme	0.0057971
Lactobacillus_senioris_DSM_24302_JCM_17472	carveme	0.00444444
Carnobacterium_alterfunditum_DSM_5972_pf4	carveme	0.00323276
Negativicoccus_massiliensis_AT7	carveme	0.00357569
Gordonia_desulfuricans_NBRC_100010	carveme	0.00287632
Eubacterium_ramulus_ATCC_29099	carveme	0.0046729
Desulfomicrobium_orale_DSM_12838	carveme	0.00308642
Alteribacillus_persepolensis_DSM_21632	carveme	0.00274725
Bifidobacterium_bohemicum_DSM_22767	carveme	0.00444444
Sulfuricella_denitrificans_skB26	carveme	0.00569801
Tessaracoccus_flavus_RP1T	carveme	0.0031746
Seinonella_peptonophila_DSM_44666	carveme	0.00291262
Thiobacillus_denitrificans_DSM_12475	carveme	0.00281426
Vibrio_alginolyticus_NBRC_15630_ATCC_17749	carveme	0.0019802
Agarivorans_albus_MKT_106	carveme	0.00207326
Pseudoalteromonas_spongiae_UST010723_006	carveme	0.00233463
Ochrovirga_pacifica_S85	carveme	0.00292113
Flavobacterium_johnsoniae_UW101_UW101_ATCC_17061	carveme	0.00513259
Hirschia_maritima_DSM_19733	carveme	0.00275735
Clostridium_autoethanogenum_DSM_10061	carveme	0.0032538
Lentzea_guizhouensis_DHS_C013	carveme	0.00240192
Legionella_drancourtii_LLAP12	carveme	0.00283019
Mailhella_massiliensis_Marseille_P3199	carveme	0.00576923
Methyloceanibacter_marginalis_R_67177	carveme	0.00317797
Dielma_fastidiosa_JC13	carveme	0.00431034
Butyricimonas_synergistica_DSM_23225	carveme	0.0060241
Glycomyces_arizonensis_DSM_44726	carveme	0.00299103
Gemmobacter_nectariphilus_DSM_15620	carveme	0.00517688
Paenibacillus_popilliae_ATCC_14706	carveme	0.00341297
Loktanella_fryxellensis_DSM_16213	carveme	0.0025663
Mesorhizobium_alhagi_CCNWXJ12_2	carveme	0.00452489
Lactobacillus_pobuzihii_E100301_KCTC_13174	carveme	0.00350467
Streptomyces_sparsogenes_ATCC_25498	carveme	0.0022779
Ornithinibacillus_contaminans_DSM_22953	carveme	0.00295858
Terrisporobacter_glycolicus_ATCC_14880_DSM_1288	carveme	0.00583658
Lawsonella_clevelandensis_X1036	carveme	0.00392157
Magnetovibrio_blakemorei_MV_1	carveme	0.00551471
Woeseia_oceani_XK5	carveme	0.00549451
Lysinibacillus_odysseyi_34hs_1_NBRC_100172	carveme	0.00277521
Corynebacterium_kutscheri_DSM_20755	carveme	0.00377834
Chryseobacterium_aquaticum_KCTC_12483	carveme	0.00268097
Thermobifida_cellulosilytica_TB100	carveme	0.00570885
Anditalea_andensis_LY1	carveme	0.00524017
Fortiea_contorta_PCC_7126	carveme	0.00303337
Corynebacterium_pollutisoli_VDS	carveme	0.00343249
Xanthomonas_sacchari_R1	carveme	0.00242326
Staphylococcus_massiliensis_CCUG_55927	carveme	0.00366748
Andreprevotia_lacus_DSM_23236	carveme	0.00241741
Thiomicrospira_microaerophila_ASL8_2	carveme	0.00307062
Mycoplasma_cricetuli_ATCC_35279	carveme	0
Deinococcus_frigens_DSM_12807	carveme	0.00257732
Shewanella_loihica_PV_4	carveme	0.00358938
Izhakiella_capsodis_N6PO6	carveme	0.0039604
Clostridium_felsineum_DSM_794	carveme	0.00276498
Ehrlichia_chaffeensis_str_Arkansas	carveme	0.00492611
Paraburkholderia_sacchari_LMG_19450	carveme	0.00208333
Thermoflexibacter_ruber_GEY_DSM_9560	carveme	0.00273473
Microbacterium_oxydans_BEL4b	carveme	0.00283554
Dactylosporangium_aurantiacum_NRRL_B_8018	carveme	0.00233281
Lactobacillus_selangorensis_DSM_13344	carveme	0
Rhizobium_lusitanum_P1_7	carveme	0.00433213
Capnocytophaga_granulosa_ATCC_51502	carveme	0.00318471
Knoellia_subterranea_KCTC_19937	carveme	0.00288462
Salinihabitans_flavidus_DSM_27842	carveme	0.00260191
Legionella_clemsonensis_CDC_D5610	carveme	0.00567108
Oceanimonas_smirnovii_ATCC_BAA_899	carveme	0.0023622
Thalassobacter_stenotrophicus_CECT_5294	carveme	0.00271003
Bifidobacterium_actinocoloniiforme_DSM_22766	carveme	0.00386598
Tetrasphaera_japonica_T1_X7	carveme	0.00283822
Streptomyces_nanshensis_SCSIO_10429	carveme	0.0048
Myxococcus_stipitatus_DSM_14675	carveme	0.0023511
Amycolatopsis_saalfeldensis_DSM_44993	carveme	0.00403551
Aerococcus_urinaehominis_CCUG42038B	carveme	0.00361011
Blochmannia_endosymbiont_of_Camponotus_Colobopsis_obliquus_757	carveme	0.00302115
Dyella_japonica_UNC79MFTsu3_2	carveme	0.00248139
Halomonas_halodenitrificans_DSM_735	carveme	0.00218818
Desulfomicrobium_escambiense_DSM_10707	carveme	0.00533808
Desulfococcus_multivorans_DSM_2059	carveme	0.00531444
Oscillatoriales_cyanobacterium_JSC_12	carveme	0.00403633
Buchnera_aphidicola_str_Sg_Schizaphis_graminum	carveme	0.00612245
Mycobacterium_sinense_JDM601	carveme	0.00298507
Atopobium_parvulum_DSM_20469	carveme	0.00410397
Atopobium_deltae_DNF00019	carveme	0.00509338
Amycolatopsis_xylanica_CPCC_202699	carveme	0.00228484
Crenothrix_polyspora	carveme	0.00280374
Rhodonellum_psychrophilum_GCM71_DSM_17998	carveme	0.00261324
Acidaminococcus_timonensis_Marseille_P2764	carveme	0.00308325
Robinsoniella_peoriensis_WT	carveme	0.00391389
Parasaccharibacter_apium_G7_7_3c	carveme	0.00301508
Bifidobacterium_adolescentis_ATCC_15703	carveme	0.00641026
Rhizobium_undicola_ORS_992_ATCC_700741	carveme	0.00238663
Millisia_brevis_NBRC_105863	carveme	0.00251256
Lactobacillus_acetotolerans_NBRC_13120	carveme	0
Novosphingobium_pentaromativorans_US6_1	carveme	0.00242522
Streptococcus_marmotae_HTS5	carveme	0.00335946
Atopobacter_phocae_ATCC_BAA_285	carveme	0.00430416
Oleispira_antarctica_RB_8	carveme	0.00270514
Martelella_mediterranea_DSM_17316_MACL11	carveme	0.00230415
Neptunomonas_phycophila_CECT_8716	carveme	0.00503778
Chryseobacterium_soldanellicola_DSM_17072	carveme	0.00267142
Chitinophaga_arvensicola_DSM_3695	carveme	0.00253378
Herbaspirillum_rhizosphaerae_UMS_37	carveme	0.00225056
Lactobacillus_rhamnosus_GG_GG_ATCC_53103	carveme	0.0031881
Spirosoma_montaniterrae_DY10	carveme	0.00247525
Actinoplanes_rectilineatus_NRRL_B_16090	carveme	0.00473186
Geobacter_bemidjiensis_Bem	carveme	0.00531444
Xiangella_phaseoli_CGMCC_4_7038	carveme	0.0034965
Thermoleophilum_album_ATCC_35263	carveme	0.00319489
Micromonospora_narathiwatensis_DSM_45248	carveme	0.00244898
Zunongwangia_mangrovi_DSM_24499	carveme	0.0027248
Bacillus_enclensis_SGD_1123	carveme	0.0026455
Tenacibaculum_ovolyticum_DSM_18103	carveme	0.00297915
Aerococcus_sanguinicola_CCUG43001	carveme	0.00375469
Marivita_geojedonensis_DPG_138	carveme	0.00240192
Kribbia_dieselivorans_NBRC_106261	carveme	0.0031348
Devosia_lucknowensis_L15	carveme	0.00262467
Thauera_aminoaromatica_S2	carveme	0.00250209
Halobacillus_salinus_Marseille_P2480	carveme	0.00307062
Sulfobacillus_thermosulfidooxidans_DSM_9293	carveme	0.00461255
Alistipes_timonensis_JC136_DSM_25383	carveme	0.00321888
Lactobacillus_pasteurii_DSM_23907_CRBIP_24_76_type_strain_CRBIP_24_76	carveme	0
Desulfotomaculum_putei_DSM_12395	carveme	0.00626959
Vibrio_alginolyticus_RM_24_2	carveme	0.00221402
Clostridium_caminithermale_DSM_15212	carveme	0.00606673
Intrasporangium_chromatireducens_Q5_1	carveme	0.00278035
Immundisolibacter_cernigliae_TR3_2	carveme	0.00536673
Anabaena_cylindrica_PCC_7122	carveme	0.00407747
Atopobium_vaginae_PB189_T1_4	carveme	0.00535714
Micrococcus_lylae_NBRC_15355	carveme	0.0034965
Prevotella_histicola_JCM_15637_DNF00424	carveme	0.00626305
Leptospira_interrogans_serovar_Lai_str_56601	carveme	0.00293255
Deinococcus_marmoris_DSM_12784	carveme	0.00254022
Acidaminococcus_fermentans_DSM_20731	carveme	0.00316122
Brevundimonas_viscosa_CGMCC_1_10683	carveme	0.00279851
Tomitella_biformata_AHU_1821	carveme	0.00315126
Cryobacterium_arcticum_PAMC_27867	carveme	0.0049505
Algibacter_alginicilyticus_HZ22	carveme	0.00294118
Gluconobacter_morbifer_G707	carveme	0.00277521
Nitrospina_gracilis_3_211	carveme	0.00297915
Acetomicrobium_hydrogeniformans_ATCC_BAA_1850	carveme	0.00598205
Franconibacter_pulveris_DSM_19144	carveme	0.00363416
Atopobium_minutum_DSM_20586	carveme	0
Pseudanabaena_biceps_PCC_7429	carveme	0.0031348
Wolbachia_pipientis_wPpe	carveme	0.0046875
Streptococcus_parasanguinis_ATCC_15912	carveme	0.00378788
Trichococcus_palustris	carveme	0.00332963
Erysipelothrix_rhusiopathiae_str_Fujisawa	carveme	0
Nocardioides_exalbidus_DSM_22017	carveme	0.00465983
Lactobacillus_frumenti_DSM_13145	carveme	0.00380228
Garciella_nitratireducens_DSM_15102	carveme	0.00635593
Insolitispirillum_peregrinum_DSM_11589	carveme	0.00479233
Rhodohalobacter_halophilus_JZ3C29	carveme	0.0029098
Pseudoalteromonas_tunicata_D2	carveme	0.00245902
Salinisphaera_hydrothermalis_C41B8	carveme	0.00245499
Acetobacterium_wieringae_DSM_1911	carveme	0.00594059
Leucobacter_celer_subsp_astrifaciens_CBX151	carveme	0.00287081
Caldithrix_abyssi_DSM_13497_LF13	carveme	0.005386
Stenoxybacter_acetivorans_DSM_19021	carveme	0.00556586
Rouxiella_chamberiensis_130333	carveme	0.00361228
Vibrio_tubiashii_ATCC_19109	carveme	0.0021398
Bifidobacterium_angulatum_DSM_20098_JCM_7096	carveme	0.00636132
Mycobacterium_cosmeticum_DSM_44829	carveme	0.00270514
Jeotgalibacillus_soli_Cunha_et_al_2012_P9	carveme	0.0028169
Shigella_dysenteriae_Sd197	carveme	0.00372208
Rufibacter_roseus_CCM_8621	carveme	0.00508906
secondary_endosymbiont_of_Heteropsylla_cubana	carveme	0
Ruminococcus_flavefaciens_MC2020	carveme	0.00359281
Indibacter_alkaliphilus_LW1	carveme	0.00280899
Weissella_ceti_WS105	carveme	0.0042796
Corynebacterium_xerosis_NBRC_16721	carveme	0.00352526
Litoreibacter_janthinus_DSM_26921	carveme	0.00515464
unicellular_cyanobacterium_SU3	carveme	0
Flavobacterium_beibuense_F44_8	carveme	0.00559701
Vulgatibacter_incomptus_DSM_27710	carveme	0.00580833
Porphyromonas_endodontalis_ATCC_35406	carveme	0
Porphyrobacter_donghaensis_DSM_16220	carveme	0.00264784
Hymenobacter_sedentarius_DG5B	carveme	0.00241935
Streptomyces_silaceus_ACCC40021	carveme	0.00229885
Chryseobacterium_piperi_CTM	carveme	0.00242718
Halomonas_taeanensis_BH539	carveme	0.00218818
Hydrogenophaga_pseudoflava_NBRC_102511	carveme	0.00471698
Ruegeria_meonggei_CECT_8411	carveme	0.00240192
Mannheimia_succiniciproducens_MBEL55E	carveme	0.00344234
Microterricola_viridarii_ERGS5_02	carveme	0.00291545
Fulvimarina_pelagi_HTCC2506	carveme	0.00276498
Beutenbergia_cavernae_DSM_12333	carveme	0.00309917
Flavonifractor_plautii_YL31	carveme	0.00298805
Streptomyces_qinglanensis_CGMCC_4_6825	carveme	0.00250417
Bacillus_wakoensis_JCM_9140	carveme	0.00307692
Salimicrobium_jeotgali_MJ3	carveme	0.00309278
Prevotella_oryzae_DSM_17970	carveme	0.00296443
Algoriphagus_marinus_am2	carveme	0.00285171
Psychroflexus_tropicus_DSM_15496	carveme	0.00286807
Vibrio_campbellii_ATCC_BAA_1116_ATCC_BAA_1116_BB120	carveme	0.00207182
Pimelobacter_simplex_VKM_Ac_2033D	carveme	0.00269058
Helicobacter_fennelliae_MRY12_0050	carveme	0.00722022
Kyrpidia_tusciae_DSM_2912	carveme	0.00278035
Ectothiorhodospira_magna_B7_7	carveme	0.00254885
Mycobacterium_tuberculosis_H37Rv	carveme	0.00320513
Deinococcus_reticulitermitis_CGMCC_1_10218	carveme	0.00363636
Hellea_balneolensis_DSM_19091	carveme	0.00555042
Bacteroides_nordii_CL02T12C05	carveme	0.00560224
Paenibacillus_fonticola_DSM_21315	carveme	0.00254453
Veillonella_seminalis_ACS_216_V_Col6b	carveme	0.0031679
Halomonas_subterranea_CGMCC_1_6495	carveme	0.0042796
Eubacterium_hallii_DSM_3353	carveme	0.00435256
Psychroflexus_halocasei_DSM_23581	carveme	0.00306748
Microbacterium_yannicii_PS01	carveme	0.00285714
Celeribacter_neptunius_DSM_26471	carveme	0.00477707
Kitasatospora_cheerisanensis_KCTC_2395	carveme	0.00248963
Bacillus_clarkii_DSM_8720	carveme	0.00254885
Thermotoga_profunda_AZM34c06	carveme	0.00480192
Chitinophaga_eiseniae_DSM_22224	carveme	0.00245902
Altererythrobacter_epoxidivorans_CGMCC_1_7731	carveme	0.00546448
Arenibacter_certesii_DSM_19833	carveme	0.00263389
Bacillus_acidiceler_DSM_18954	carveme	0.00255537
Mycobacterium_aurum	carveme	0.0053286
Mycobacterium_sinense_E1572	carveme	0.00311526
Lactobacillus_pantheris_DSM_15945_JCM_12539_NBRC_106106	carveme	0.00413793
Tepidicaulis_marinus_MA2	carveme	0.00268336
Sediminibacillus_halophilus_CGMCC_1_6199	carveme	0.00277264
Deinococcus_peraridilitoris_DSM_19664	carveme	0.0026455
Virgibacillus_subterraneus_CGMCC_1_7734	carveme	0.00277778
Nocardia_terpenica_IFM_0406	carveme	0.00419815
Nocardia_puris_NBRC_108233	carveme	0.00275229
Streptomyces_monomycini_NRRL_B_24309	carveme	0.00236035
Mesoplasma_photuris_ATCC_49581	carveme	0
Frateuria_aurantia_DSM_6220	carveme	0.00513699
Bosea_vaviloviae_SD260	carveme	0.00234009
Paenibacillus_ihumii_AT5	carveme	0.00268336
Acholeplasma_multilocale_ATCC_49900	carveme	0
Pseudoalteromonas_citrea_DSM_8771_NCIMB_1889	carveme	0.00221566
Stenotrophomonas_ginsengisoli_DSM_24757	carveme	0.00280112
Allochromatium_warmingii_DSM_173	carveme	0.00629591
Rhodomicrobium_sp_R_RK_3	carveme	0.00250209
Streptomyces_olivaceus_NRRL_B_3009	carveme	0.00238854
Paracoccus_chinensis_CGMCC_1_7655	carveme	0.00498339
Sulfurimonas_denitrificans_DSM_1251	carveme	0.00671892
Verrucosispora_maris_AB_18_032	carveme	0.00255973
Marinospirillum_minutulum_DSM_6287	carveme	0.00242915
Pseudophaeobacter_arcticus_DSM_23566	carveme	0.00249377
Corynebacterium_terpenotabidum_Y_11	carveme	0.00354191
Borrelia_coriaceae_Co53	carveme	0
Lactobacillus_algidus_DSM_15638	carveme	0.00438596
Leptospira_kirschneri_serovar_Cynopteri_str_3522_CT	carveme	0.00293542
Neptunomonas_japonica_DSM_18939	carveme	0.00510638
Fructobacillus_fructosus_KCTC_3544_DSM_20349	carveme	0.00493421
Kibdelosporangium_aridum_DSM_43828	carveme	0.00240385
Clostridium_sartagoforme_AAU1	carveme	0.00298507
Gordonia_kroppenstedtii_DSM_45133_NP8_5	carveme	0.00519211
Actinospica_robiniae_DSM_44927	carveme	0.00262697
Rubrobacter_aplysinae_RV113	carveme	0.00287908
Streptosporangium_roseum_DSM_43021	carveme	0.00230769
Xanthomarina_gelatinilytica_AK20	carveme	0.00331126
Wolbachia_endosymbiont_of_Cimex_lectularius_wCle	carveme	0.00417246
Nitrosospira_lacus_APG3	carveme	0.00632244
Dialister_invisus_DSM_15470	carveme	0.0032538
Pseudoflavonifractor_capillosus_ATCC_29799	carveme	0.00319149
Prevotella_disiens_JCM_6334_ATCC_29426	carveme	0.00706714
Porphyromonas_cangingivalis_JCM_15983	carveme	0.0035503
Paenibacillus_odorifer_DSM_15391	carveme	0.00247321
Lactobacillus_odoratitofui_DSM_19909_JCM_15043	carveme	0.00328228
Litoreibacter_ascidiaceicola_DSM_100566	carveme	0.00251046
Paenibacillus_assamensis_DSM_18201	carveme	0.00266667
Staphylococcus_aureus_subsp_aureus_NCTC_8325	carveme	0.00323625
Lactobacillus_nasuensis_JCM_17158	carveme	0.00368098
Methylophilus_methylotrophus_DSM_46235_ATCC_53528	carveme	0.00297324
Cellulophaga_baltica_18	carveme	0.00265487
Coprobacter_fastidiosus_NSB1	carveme	0.00621118
Algoriphagus_machipongonensis_PR1	carveme	0.00272975
Sedimentitalea_nanhaiensis_DSM_24252	carveme	0.00254237
Flavihumibacter_solisilvae_3_3	carveme	0.00249584
Treponema_berlinense_ATCC_BAA_909	carveme	0.00693642
Psychromonas_ingrahamii_37	carveme	0.00208623
Roseivivax_roseus_DSM_23042	carveme	0.00247321
Azoarcus_toluclasticus_ATCC_700605_MF63	carveme	0.0047619
Cellulosilyticum_ruminicola_JCM_14822	carveme	0.00298507
Desulfovibrio_fairfieldensis_CCUG_45958	carveme	0.00578592
Desulfovibrio_bizertensis_DSM_18034	carveme	0.00283286
Desulfuribacillus_alkaliarsenatis_AHT28	carveme	0.00688863
Paenibacillus_pasadenensis_DSM_19293	carveme	0.00254453
Staphylococcus_equorum_KS1039	carveme	0.00344432
Legionella_spiritensis_Mt_St_Helens_9	carveme	0.0028463
Paenibacillus_herberti_R33	carveme	0.00273973
Leucobacter_chironomi_DSM_19883	carveme	0.0033557
Salinivibrio_proteolyticus_DSM_19052	carveme	0.00452148
Streptomyces_thermoautotrophicus_UBT1	carveme	0.00372787
Acidovorax_konjaci_DSM_7481	carveme	0.00232378
Hydrogenoanaerobacterium_saccharovorans_CGMCC_1_5070	carveme	0.00299103
Sphingomonas_paucimobilis_NBRC_13935	carveme	0.00272232
Bacteroides_vulgatus_ATCC_8482	carveme	0.00288462
Magnetospirillum_gryphiswaldense_MSR_1_v2	carveme	0.00524934
Heliobacterium_modesticaldum_Ice1_Ice1_ATCC_51547	carveme	0.00626305
Microbacterium_pygmaeum_DSM_23142	carveme	0.00286533
Sulfurihydrogenibium_azorense_Az_Fu1	carveme	0.003367
Sporomusa_sphaeroides_DSM_2875	carveme	0.005
Leptolinea_tardivitalis_YMTK_2	carveme	0.00479616
Demequina_aestuarii_NBRC_106260	carveme	0.00354191
Cellulophaga_algicola_DSM_14237	carveme	0.00535714
Barnesiella_intestinihominis_YIT_11860	carveme	0.00309598
Microbacterium_oleivorans_NBRC_103075	carveme	0.00298805
Herbaspirillum_chlorophenolicum_CPW301	carveme	0.00230415
Flavobacterium_akiainvivens_IK_1	carveme	0.00554529
Desulfovibrio_cuneatus_DSM_11391	carveme	0.00557621
Moheibacter_sediminis_CGMCC_1_12708	carveme	0.00286533
Hyalangium_minutum_DSM_14724	carveme	0.00227618
Streptoalloteichus_hindustanus_DSM_44523	carveme	0.00252525
Thermosinus_carboxydivorans_Nor1	carveme	0.00537634
Syntrophomonas_zehnderi_OL_4	carveme	0.00641711
Nocardia_veterana_NBRC_100344	carveme	0.00287632
Austwickia_chelonae_NBRC_105200	carveme	0.00273224
Lentibacillus_amyloliquefaciens_LAM0015	carveme	0.0030303
Pseudoramibacter_alactolyticus_ATCC_23263	carveme	0.00323625
Bifidobacterium_aesculapii_DSM_26737	carveme	0.00337079
Schlesneria_paludicola_DSM_18645	carveme	0.00250627
Brevibacillus_thermoruber_423	carveme	0.00245902
Adhaeribacter_aquaticus_DSM_16391	carveme	0.00504626
Ralstonia_solanacearum_GMI1000	carveme	0.00210231
Oceanibulbus_indolifex_HEL_45	carveme	0.00258844
Nocardioides_dokdonensis_FR1436	carveme	0.00275989
Thauera_chlorobenzoica_3CB1	carveme	0.00260417
Zunongwangia_profunda_SM_A87_SMA_87	carveme	0.00515907
Inquilinus_limosus_DSM_16000	carveme	0.00213523
Aneurinibacillus_thermoaerophilus_L_420_91	carveme	0.00283554
Salinibacter_ruber_DSM_13855_DSM_13855_M31	carveme	0.00291262
Streptomyces_auratus_AGR0001	carveme	0.00490998
Cupriavidus_gilardii_CR3	carveme	0.00230238
Bacillus_dielmoensis	carveme	0.00271248
Streptomyces_griseoaurantiacus_M045	carveme	0.00246914
Lactobacillus_floricola_DSM_23037_JCM_16512	carveme	0.00445104
Mycoplasma_bovis_PG45	carveme	0
Fusobacterium_perfoetens_ATCC_29250	carveme	0.00303644
Gardnerella_vaginalis_409_05	carveme	0.00527241
Streptomyces_autolyticus_CGMCC0516	carveme	0.00219298
Saccharibacter_floricola_DSM_15669	carveme	0.00582524
Rhodanobacter_denitrificans_2APBS1	carveme	0.00258844
Treponema_caldarium_DSM_7334	carveme	0.00575264
Clostridium_bornimense_type_strain_M2_40	carveme	0.00313808
Halanaerobium_saccharolyticum_subsp_saccharolyticum_DSM_6643_type_strain_DSM_6643	carveme	0.00278293
Prochlorococcus_marinus_str_MIT_9312	carveme	0.00431034
Martelella_endophytica_YC6887	carveme	0.00239234
Candidatus_Protochlamydia_naegleriophila_KNic	carveme	0.00348028
Thioflexothrix_psekupsii_D3	carveme	0.00588813
Tetragenococcus_solitarius_NBRC_100494	carveme	0.00327154
Cedecea_neteri_SSMD04	carveme	0.00366972
Devosia_psychrophila_Cr7_05	carveme	0.00260417
Collinsella_stercoris_DSM_13279	carveme	0.00380711
Citrobacter_freundii_CFNIH1	carveme	0.00356506
Comamonas_granuli_NBRC_101663	carveme	0.00274223
Bartonella_senegalensis_OS02	carveme	0.0077821
Kitasatospora_aureofaciens_DM_1	carveme	0.00254885
Mycoplasma_pneumoniae_M129	carveme	0
Alistipes_ihumii_AP11	carveme	0.00316122
Desulfobacterium_autotrophicum_HRM2	carveme	0.0049505
Kallipyga_massiliensis_ph2	carveme	0.00395778
Vibrio_nigripulchritudo_SFn1	carveme	0.00413793
Dickeya_solani_IPO_2222	carveme	0.00381437
Actinomadura_meyerae_DSM_44715	carveme	0.00235849
Chthoniobacter_flavus_Ellin428	carveme	0.002443
Thermodesulfobium_narugense_DSM_14796	carveme	0.0031679
Viridibacillus_arvi_DSM_16317	carveme	0.00277521
Sphingomonas_adhaesiva_NBRC_15099	carveme	0.00262927
Arthrobacter_enclensis_NIO_1008	carveme	0.00285714
Bacillus_halmapalus_DSM_8723	carveme	0.0028222
Corynebacterium_jeddahense_JCB	carveme	0.00590319
Veillonella_parvula_DSM_2008	carveme	0.00323974
Alicyclobacillus_kakegawensis_NBRC_103104	carveme	0.00247321
Croceicoccus_marinus_E4A9	carveme	0.00244898
Lactobacillus_plantarum_WCFS1	carveme	0.00334076
Methylophaga_lonarensis_MPL	carveme	0.00310881
Rubinisphaera_brasiliensis_DSM_5305	carveme	0.00294406
Chryseobacterium_indologenes_CI_885	carveme	0.00252525
Riemerella_columbina_DSM_16469	carveme	0.00659341
Actinomyces_timonensis_DSM_23838_7400942	carveme	0.00325027
Thermomonas_fusca_DSM_15424	carveme	0.00294695
Flavobacterium_branchiophilum_FL_15	carveme	0.0030303
Desulfurispirillum_indicum_S5	carveme	0.0049554
Aquimarina_macrocephali_JAMB_N27	carveme	0.0027027
Actinomyces_gerencseriae_DSM_6844	carveme	0.00302115
Jeotgalicoccus_psychrophilus_DSM_19085	carveme	0.00344037
Pseudarthrobacter_sulfonivorans_Ar51	carveme	0.00344828
Streptomyces_coelicolor_A3_2	carveme	0.00232558
Saccharospirillum_impatiens_DSM_12546	carveme	0.00238284
Helicobacter_typhlonius	carveme	0.003663
Halobacteriovorax_marinus_SJ	carveme	0.0030581
Crenobacter_luteus_CN10	carveme	0.00262238
Isoptericola_dokdonensis_DS_3	carveme	0.00300903
Providencia_sneebia_DSM_19967	carveme	0.00400267
Staphylococcus_warneri_SG1	carveme	0.0037831
Oceanobacillus_timonensis_Marseille_P3532	carveme	0.00258176
Bifidobacterium_pseudolongum_PV8_2	carveme	0.00387597
Erysipelatoclostridium_ramosum_DSM_1402	carveme	0.005
Mycobacterium_noviomagense_DSM_45145	carveme	0.0031881
Phaeobacter_gallaeciensis_JL2886	carveme	0.00253165
Desulfotomaculum_alkaliphilum_DSM_12257	carveme	0.00625652
Neisseria_shayeganii_871	carveme	0.00280636
Nocardia_seriolae_EM150506	carveme	0.00274223
Bizionia_paragorgiae_DSM_23842	carveme	0.00607287
Porphyrobacter_colymbi_JCM_18338	carveme	0.00269542
Aerococcus_christensenii_CCUG28831	carveme	0.00445104
Arsenicibacter_rosenii_SM_1	carveme	0.00249377
Caballeronia_zhejiangensis_OP_1	carveme	0.00203114
Parapedobacter_indicus_RK1	carveme	0.00251678
Oligotropha_carboxidovorans_OM5	carveme	0.00510638
Solimonas_soli_DSM_21787	carveme	0.00240577
Geodermatophilus_obscurus_DSM_43161	carveme	0.00278293
Paenibacillus_antibioticophila_GD11	carveme	0.00258398
Prevotella_bergensis_DSM_17361	carveme	0.00577478
Helicobacter_suis_HS1	carveme	0
Desulfonatronovibrio_magnus_AHT22	carveme	0.00285987
Microbacterium_hominis_NBRC_15708	carveme	0.00300601
Lactobacillus_parafarraginis_DSM_18390_JCM_14109	carveme	0.0034642
Lysinibacillus_manganicus_DSM_26584	carveme	0.00273224
Mycobacterium_lepromatosis_Mx1_22A	carveme	0
Methylobrevis_pamukkalensis_PK2	carveme	0.00278035
Sphingopyxis_granuli_TFA	carveme	0.0025974
Acidobacterium_capsulatum_ATCC_51196	carveme	0.00256191
Fusobacterium_nucleatum_subsp_animalis_7_1	carveme	0.00322234
Pseudonocardia_spinosispora_DSM_44797	carveme	0.00234926
Bacillus_bataviensis_LMG_21833	carveme	0.00244698
Collinsella_tanakaei_YIT_12063	carveme	0.00665188
Thermus_amyloliquefaciens_YIM_77409	carveme	0.00341297
Mycobacterium_vanbaalenii_PYR_1	carveme	0.00306122
Bacillus_manliponensis_JCM_15802	carveme	0.00267857
Fusobacterium_mortiferum_ATCC_9817	carveme	0.00558659
Geobacter_metallireducens_GS_15	carveme	0
Clostridium_hungatei_DSM_14427	carveme	0.00573066
Erwinia_mallotivora_BT_MARDI	carveme	0.00188324
Magnetospirillum_magneticum_AMB_1	carveme	0.00521286
Acidibacillus_ferrooxidans_SLC66	carveme	0.00291829
Oligella_ureolytica_DSM_18253	carveme	0.00239234
Treponema_putidum_OMZ_758	carveme	0.003367
Acinetobacter_soli_GFJ2	carveme	0.00219941
Mycobacterium_doricum_DSM_44339	carveme	0.00328587
Sphingorhabdus_marina_DSM_22363	carveme	0.00283019
Paracoccus_aminophilus_JCM_7686	carveme	0.00242915
Dialister_pneumosintes_F0677	carveme	0.00384615
Enterococcus_casseliflavus_EC20	carveme	0.00291262
Legionella_hackeliae_ATCC_35250	carveme	0.00283822
Actinomyces_odontolyticus_ATCC_17982	carveme	0.007034
Mycobacterium_mantenii_DSM_45255	carveme	0.00274474
Bacillus_cecembensis_DSM_21993	carveme	0.0056872
Bosea_lupini_LMG_26383_CCUG_61248_R_45681	carveme	0.00219941
Streptococcus_mitis_B6	carveme	0.0042735
Pseudoxanthomonas_indica_P15	carveme	0.00262697
Desulfurella_acetivorans_A63	carveme	0.00303951
Crossiella_equi_NRRL_B_24104	carveme	0.00241741
Fenollaria_massiliensis_9401234	carveme	0.00440529
Ignatzschineria_larvae_DSM_13226	carveme	0.0027933
Fibrobacter_succinogenes_subsp_succinogenes_S85	carveme	0.00303644
Cellvibrio_japonicus_Ueda107	carveme	0.00234192
Frankia_elaeagni_BMG5_12	carveme	0.00269058
Neorickettsia_risticii_str_Illinois	carveme	0.0106572
Desulforhopalus_singaporensis_DSM_12130	carveme	0.00530973
Vibrio_vulnificus_CECT_4999	carveme	0.00405954
Rhodopseudomonas_palustris_BisA53	carveme	0.0047619
Vitreoscilla_stercoraria_DSM_513	carveme	0.00225394
Alkalispirochaeta_odontotermitis_JC202	carveme	0.00293255
Giesbergeria_anulus_ATCC_35958	carveme	0.00262009
Dethiosulfovibrio_salsuginis_USBA_82	carveme	0.00577478
Pararhizobium_antarcticum_59	carveme	0.00238474
Balneola_vulgaris_DSM_17893	carveme	0.00305499
Streptococcus_himalayensis_HTS2	carveme	0.00360144
Arthrobacter_globiformis_NBRC_12137	carveme	0.00283019
Streptococcus_pantholopis_TA_26	carveme	0.00362319
Massilia_putida_6NM_7T	carveme	0.00212314
Prevotella_marshii_DSM_16973_JCM_13450	carveme	0.00331858
Sphingomonas_rubra_CGMCC_1_9113	carveme	0.00283554
Pelagicola_litorisediminis_CECT_8287	carveme	0.00261324
Shewanella_sediminis_HAW_EB3	carveme	0.00417246
bacterium_endosymbiont_of_Pedicinus_badii_PRUG	carveme	0
Blautia_obeum_ATCC_29174	carveme	0.00322928
Thermosyntropha_lipolytica_DSM_11003	carveme	0.00667408
Mycoplasma_buteonis_ATCC_51371	carveme	0
Methylohalobius_crimeensis_10Ki	carveme	0.00293255
Streptomyces_ossamyceticus_NRRL_B_3822	carveme	0.00232558
Oceanisphaera_profunda_SM1222	carveme	0.00239234
Singulisphaera_acidiphila_DSM_18658	carveme	0.00261552
Xenorhabdus_koppenhoeferi_DSM_18168	carveme	0.00209644
Arenimonas_metalli_CF5_1	carveme	0.00295276
Salinimicrobium_catena_CGMCC_1_6101	carveme	0.0028222
Streptomyces_roseoverticillatus_NRRL_B_3500	carveme	0.00248139
Clostridium_stercorarium_subsp_stercorarium_DSM_8532	carveme	0.00314136
Tetrasphaera_jenkinsii_Ben_74	carveme	0.00300601
Treponema_pedis_str_T_A4	carveme	0.00674916
Lysinimicrobium_flavum_NBRC_109391	carveme	0.00323625
Pelagibaca_abyssi_JLT2014	carveme	0.00248344
Nitratireductor_aquibiodomus_NL21_JCM_21793	carveme	0.00527704
Mycoplasma_collis_ATCC_35278	carveme	0
Nevskia_ramosa_DSM_11499	carveme	0.00235479
Asticcacaulis_biprosthecum_C19	carveme	0.00257511
Cupriavidus_pauculus_KF709	carveme	0.00218341
Rickettsia_prowazekii_str_Madrid_E	carveme	0.00379747
Gottschalkia_purinilyticum_DSM_1384	carveme	0.00351288
Friedmanniella_sagamiharensis_DSM_21743	carveme	0.00463392
Enterococcus_asini_ATCC_700915	carveme	0.00341686
Isosphaera_pallida_ATCC_43644	carveme	0.0029098
Bacillus_atrophaeus_SRCM101359	carveme	0.00272727
Merdimonas_faecis_BR31	carveme	0.00333333
Mycoplasma_verecundum_ATCC_27862	carveme	0
Vibrio_mediterranei_NBRC_15635	carveme	0.00195567
Marvinbryantia_formatexigens_DSM_14469	carveme	0.00314136
Borreliella_valaisiana_Tom4006	carveme	0
Methylosarcina_fibrata_AML_C10	carveme	0.00264784
Bacillus_oceanisediminis_2691	carveme	0.00260191
Gelidibacter_mesophilus_DSM_14095	carveme	0.00276753
Microbacterium_paraoxydans_DSM_15019	carveme	0.00295858
Halorhodospira_halophila_SL1	carveme	0.00300601
Cesiribacter_andamanensis_AMV16	carveme	0.00533333
Enterococcus_sulfureus_ATCC_49903	carveme	0.00330396
Oscillibacter_ruminantium_GH1	carveme	0.00299103
Perlucidibaca_piscinae_DSM_21586	carveme	0.00312175
Caloramator_australicus_RC3	carveme	0.00665927
Corynebacterium_lubricantis_DSM_45231	carveme	0.00318134
Acinetobacter_nectaris_CIP_110549	carveme	0.00275735
Pragia_fontium_24613	carveme	0.0040568
Rickettsia_asembonensis_NMRCii	carveme	0
Zavarzinella_formosa_DSM_19928	carveme	0.0027907
Jeotgalicoccus_halophilus_CGMCC_1_8911	carveme	0.003517
Nioella_sediminis_JS7_11	carveme	0.00246103
Oceanibaculum_pacificum_MCCC_1A02656	carveme	0.00249377
Actibacterium_atlanticum_22II_S11_z10	carveme	0.00538117
Lactobacillus_concavus_DSM_17758	carveme	0
Actinomadura_oligospora_ATCC_43269	carveme	0.00399361
Streptococcus_suis_BM407	carveme	0.00365854
Phaeospirillum_molischianum_DSM_120	carveme	0.00551471
Cellulophaga_tyrosinoxydans_DSM_21164	carveme	0.00283554
Hymenobacter_gelipurpurascens_DSM_11116	carveme	0.00247117
Sphingobacterium_deserti_ACCC_05744	carveme	0.0026087
Buchnera_aphidicola_str_APS_Acyrthosiphon_pisum	carveme	0.00587084
Ureaplasma_diversum_NCTC_246	carveme	0
Halomonas_subglaciescola_ACAM_12	carveme	0.00227964
Comamonas_composti_DSM_21721	carveme	0.00236407
Shimazuella_kribbensis_DSM_45090	carveme	0.00312175
Fibrisoma_limi_BUZ_3	carveme	0.0023678
Methylosarcina_lacus_LW14	carveme	0.00272232
Micromonospora_pattaloongensis_DSM_45245	carveme	0.00257954
Thaumasiovibrio_subtropicus_C4V358	carveme	0.0021398
Frankia_symbiont_of_Datisca_glomerata_4085684	carveme	0.0039604
Rhizobium_rhizogenes_NBRC_13257	carveme	0.002185
Planktomarina_temperata_RCA23	carveme	0.00516796
Shewanella_colwelliana_ATCC_39565	carveme	0.0035868
Nostocales_cyanobacterium_HT_58_2	carveme	0.00372093
Arcanobacterium_phocae_DSM_10002	carveme	0.003861
Cupriavidus_basilensis_4G11	carveme	0.00201072
Pedosphaera_parvula_Ellin514	carveme	0.00244101
Amorphus_coralli_DSM_19760	carveme	0.00245098
Streptococcus_intermedius_B196	carveme	0.00382653
Acidihalobacter_prosperus_F5	carveme	0.00490597
Pseudooctadecabacter_jejudonensis_CECT_8397	carveme	0.00514139
Niastella_vici_DJ57	carveme	0.00237906
Lactobacillus_rennini_DSM_20253	carveme	0.00331858
Microbacterium_indicum_DSM_19969	carveme	0.00301205
Rikenella_microfusus_DSM_15922	carveme	0.00626959
Nevskia_soli_DSM_19509	carveme	0.00231481
Thermithiobacillus_tepidarius_DSM_3134	carveme	0.00580833
Salinibacillus_kushneri_CGMCC_1_3566	carveme	0.00285442
Sulfitobacter_pseudonitzschiae_SMR1	carveme	0.00243309
Arenimonas_composti_TR7_09_DSM_18010	carveme	0.00298507
Bifidobacterium_bombi_DSM_19703	carveme	0.00398936
Bacillus_farraginis_DSM_16013	carveme	0.00252313
Methylacidiphilum_infernorum_V4	carveme	0.00614754
Longispora_albida_DSM_44784	carveme	0.00279851
Catabacter_hongkongensis_HKU16	carveme	0.00421941
Rhodovulum_sulfidophilum_AB26	carveme	0.00509338
Komagataeibacter_xylinus_E25	carveme	0.00254022
Corynebacterium_sphenisci_DSM_44792	carveme	0.00455581
Nostoc_azollae_0708	carveme	0.00472255
Aerococcus_viridans_CCUG4311	carveme	0.00343249
Streptomyces_gilvigriseus_MUSC_26	carveme	0.00481232
Devosia_geojensis_BD_c194	carveme	0.00260417
Lactobacillus_mixtipabuli_IWT30	carveme	0.00312826
Clostridium_uliginosum_DSM_12992	carveme	0.00298211
Oleiagrimonas_soli_3_5X	carveme	0.00268336
Soonwooa_buanensis_DSM_22323	carveme	0.00544959
Xenorhabdus_japonica_DSM_16522	carveme	0.00195695
Haloactinobacterium_album_DSM_21368	carveme	0.00271985
Clostridium_thermoalcaliphilum_DSM_7309	carveme	0.00359281
Deinococcus_phoenicis_1P10ME	carveme	0.00280374
Dehalococcoides_mccartyi_CG5	carveme	0.00460123
Pontibacter_akesuensis_AKS_1T	carveme	0.00257511
Thiocapsa_marina_5811	carveme	0.00529101
Siansivirga_zeaxanthinifaciens_CC_SAMT_1	carveme	0.00300903
Pseudomonas_stutzeri_28a24	carveme	0.00223214
Intestinimonas_butyriciproducens_AF211	carveme	0.00424178
Porphyrobacter_mercurialis_Coronado	carveme	0.00261324
Salisediminibacterium_haloalkalitolerans_10nlg	carveme	0.00298805
Reyranella_massiliensis_521	carveme	0.0048
Ponticaulis_koreensis_DSM_19734	carveme	0.00280374
Mycoplasma_bovoculi_M165_69	carveme	0
Polynucleobacter_necessarius_STIR1	carveme	0.00367647
[truncated: 8,781 more rows]

## Sheet: c
model	collection	metric
Eggerthella_sp_1_3_56FAA	agora	0.0712166
Enterococcus_hirae_ATCC_9790	agora	0.0869198
Raoultella_planticola_ATCC_33531	agora	0.0583942
Collinsella_intestinalis_DSM_13280	agora	0.0939153
Clostridium_sp_L2_50	agora	0.0891648
Olsenella_profusa_F019501	agora	0.117741
Bifidobacterium_ruminantium_DSM_6489	agora	0.140555
Bartonella_quintana_Toulouse	agora	0.130872
Paenibacillus_graminis_C4D1M	agora	0.0814019
Bacteroides_sp_9_1_42FAA	agora	0.110379
Staphylococcus_saprophyticus_subsp_saprophyticus_ATCC_15305	agora	0.0482612
Veillonella_sp_6_1_27	agora	0.080402
Bacteroides_pectinophilus_ATCC_43243	agora	0.12961
Streptococcus_mitis_NCTC_12261	agora	0.137255
Vibrio_fluvialis_PG41	agora	0.0805773
Prevotella_veroralis_DSM_19559	agora	0.109344
Salmonella_enterica_enterica_sv_Typhimurium_LT2	agora	0.0725943
Coprococcus_eutactus_ATCC_27759	agora	0.0972495
Bacillus_vallismortis_DV1_F_3	agora	0.0726052
Clostridium_nexile_DSM_1787	agora	0.0888889
Bacteroides_ovatus_ATCC_8483	agora	0.164009
Lactobacillus_amylolyticus_DSM_11664	agora	0.112113
Lactobacillus_casei_ATCC_334	agora	0.0803922
Streptococcus_pneumoniae_G54	agora	0.127589
Clostridium_beijerinckii_NCIMB_8052	agora	0.0567184
Lachnospira_multipara_ATCC_19207	agora	0.116939
Brevibacillus_agri_BAB_2500	agora	0.0604915
Prevotella_bryantii_C21a	agora	0.10385
Bacillus_cereus_G9842	agora	0.07314
Campylobacter_jejuni_jejuni_ICDCCJ07004	agora	0.139469
Lactobacillus_fermentum_IFO_3956	agora	0.134986
Pyramidobacter_piscolens_W5455	agora	0.107388
Paenibacillus_barengoltzii_G22	agora	0.055814
Bacteroides_finegoldii_DSM_17565	agora	0.108911
Gordonibacter_pamelaeae_7_10_1_bT_DSM_19378	agora	0.113208
Bifidobacterium_stercoris_DSM_24849	agora	0.0949248
Selenomonas_ruminantium_AC2024	agora	0.110317
Dyadobacter_beijingensis_DSM_21582	agora	0.0690362
Eggerthella_sp_YY7918	agora	0.168818
Desulfovibrio_piger_ATCC_29098	agora	0.0846939
Pseudomonas_alcaliphila_34	agora	0.074564
Bifidobacterium_pseudocatenulatum_DSM_20438	agora	0.108407
Shigella_sonnei_Ss046	agora	0.0503319
Stenotrophomonas_rhizophila_PCA13	agora	0.0695225
Bilophila_wadsworthia_3_1_6	agora	0.0754717
Clostridium_paraputrificum_AGR2156	agora	0.0676923
Helicobacter_bilis_ATCC_43879	agora	0.0824847
Parasutterella_excrementihominis_YIT_11859	agora	0.0490741
Fusobacterium_gonidiaformans_3_1_5R	agora	0.131767
Blautia_hansenii_VPI_C7_24_DSM_20583	agora	0.121688
Bacteroides_clarus_YIT_12056	agora	0.120539
Rhodococcus_equi_NBRC_101255	agora	0.0818599
Clostridium_botulinum_F_str_230613	agora	0.0974755
Corynebacterium_kroppenstedtii_DSM_44385	agora	0.106583
Clostridium_acetobutylicum_ATCC_824	agora	0.0653789
Streptococcus_sanguinis_SK36	agora	0.120427
Enterococcus_gallinarum_EG2	agora	0.115413
Clostridium_hylemonae_DSM_15053	agora	0.0886288
Bifidobacterium_dentium_ATCC_27678	agora	0.22354
Lysinibacillus_fusiformis_ZB2	agora	0.0560748
Kandleria_vitulina_DSM_20405	agora	0.109908
Methylobacterium_mesophilicum_SR1_6_6	agora	0.0832306
Clostridium_cadaveris_AGR2141	agora	0.0718147
Paenibacillus_lactis_154	agora	0.0569782
Lactobacillus_animalis_KCTC_3501	agora	0.10705
Lactobacillus_rhamnosus_LMS2_1	agora	0.0712251
Klebsiella_sp_1_1_55	agora	0.0459519
Ruminococcus_bicirculans_80_3	agora	0.194767
Fusobacterium_sp_4_8	agora	0.164506
Lactobacillus_vaginalis_ATCC_49540	agora	0.130357
Streptococcus_oralis_Uo5	agora	0.114556
Clostridium_asparagiforme_DSM_15981	agora	0.124031
Yersinia_bercovieri_ATCC_43970	agora	0.0475896
Geobacillus_vulcani_PSS1	agora	0.0792644
Lactobacillus_reuteri_MM2_3_	agora	0.0914286
Staphylococcus_capitis_CR0101	agora	0.0508596
Clostridium_methoxybenzovorans_SR3	agora	0.0551676
Geobacillus_stearothermophilus_ATCC_7953	agora	0.0537482
Listeria_monocytogenes_4b_F2365	agora	0.0935143
Prevotella_shahii_JCM_12083	agora	0.112195
Ruminococcus_callidus_ATCC_2776001	agora	0.129597
Butyricimonas_synergistica_DSM_23225	agora	0.107835
Aerococcus_viridans_ATCC_11563	agora	0.123039
Gordonia_terrae_C_6	agora	0.0869845
Bifidobacterium_longum_longum_CCUG_52486	agora	0.10793
Lactobacillus_ruminis_ATCC_25644	agora	0.0855992
Bacteroides_sp_3_1_23	agora	0.0749097
Capnocytophaga_granulosa_ATCC_51502	agora	0.0934489
Bacteroides_pyogenes_DSM20611	agora	0.0842199
Yersinia_kristensenii_ATCC_33638	agora	0.0403509
Ruminococcus_bromii_L2_63	agora	0.141968
Lactobacillus_johnsonii_NCC_533	agora	0.259487
Atopobium_parvulum_DSM_20469	agora	0.183099
Oxalobacter_formigenes_OXCC13	agora	0.0722635
Streptococcus_vestibularis_F0396	agora	0.106897
Bifidobacterium_adolescentis_ATCC_15703	agora	0.274579
Aneurinibacillus_aneurinilyticus_ATCC_12856	agora	0.0655629
Providencia_alcalifaciens_DSM_30120	agora	0.0509857
Propionibacterium_granulosum_DSM_20700	agora	0.102652
Acidaminococcus_fermentans_DSM_20731	agora	0.103448
Bifidobacterium_thermacidophilum_subsp_thermacidophilum_DSM_15837	agora	0.139699
Shigella_dysenteriae_Sd197	agora	0.0526316
Hafnia_alvei_ATCC_51873	agora	0.0451128
Streptococcus_parasanguinis_ATCC_903	agora	0.115807
Porphyromonas_endodontalis_ATCC_35406	agora	0.113846
Bacteroides_nordii_CL02T12C05	agora	0.0772871
Enterococcus_cecorum_DSM_20682	agora	0.0693146
Eubacterium_hallii_DSM_3353	agora	0.128111
Lactobacillus_ultunensis_DSM_16047	agora	0.0998914
Prevotella_intermedia_17	agora	0.145015
Bifidobacterium_bifidum_BGN4	agora	0.226705
Corynebacterium_amycolatum_SK46	agora	0.129205
Clostridium_sartagoforme_AAU1	agora	0.0597362
Methanomassiliicoccus_luminyensis_B10	agora	0.124502
Peptostreptococcus_anaerobius_DSM_2949	agora	0.137872
Pseudomonas_putida_F1	agora	0.0616997
Streptococcus_gallolyticus_subsp_gallolyticus_ATCC_43143	agora	0.0604082
Dialister_invisus_DSM_15470	agora	0.100622
Lactobacillus_reuteri_CF48_3A_	agora	0.0881783
Tannerella_forsythia_ATCC_43037	agora	0.115094
Bacteroides_vulgatus_ATCC_8482	agora	0.159582
Citrobacter_youngae_ATCC_29220	agora	0.0527497
Barnesiella_intestinihominis_YIT_11860	agora	0.162308
Microbacterium_oleivorans_NBRC_103075	agora	0.0698182
Pseudoramibacter_alactolyticus_ATCC_23263	agora	0.12444
Schlesneria_paludicola_DSM_18645	agora	0.101389
Acinetobacter_lwoffii_WJ10621	agora	0.0936578
Acinetobacter_baumannii_AB0057	agora	0.0834903
Bacteroides_dorei_DSM_17855	agora	0.108769
Collinsella_stercoris_DSM_13279	agora	0.0949285
Spirosoma_linguale_DSM_74	agora	0.0894915
Kallipyga_massiliensis_ph2	agora	0.154691
Lactobacillus_plantarum_WCFS1	agora	0.0958904
Gordonia_rubripertincta_NBRC_101908	agora	0.0842515
Prevotella_melaninogenica_ATCC_25845	agora	0.109589
Staphylococcus_warneri_SG1	agora	0.0493653
Fusobacterium_nucleatum_subsp_vincentii_4_1_13	agora	0.176871
Clostridium_difficile_CD196	agora	0.191384
Bacteroides_sp_2_1_22	agora	0.0770626
Methyloversatilis_universalis_Fam50001	agora	0.0570571
Fusobacterium_nucleatum_subsp_animalis_7_1	agora	0.135438
Prevotella_conceptionensis_9403948	agora	0.0931174
Collinsella_tanakaei_YIT_12063	agora	0.105475
Fusobacterium_mortiferum_ATCC_9817	agora	0.118136
Bacteroides_sp_D22	agora	0.0776874
Actinomyces_odontolyticus_ATCC_17982	agora	0.0714286
Neisseria_mucosa_ATCC_25996	agora	0.0855107
Succinivibrio_dextrinosolvens_H5	agora	0.0619469
Alistipes_onderdonkii_DSM_19147	agora	0.0663034
Staphylococcus_aureus_subsp_aureus_USA300_FPR3757	agora	0.0514962
Blautia_obeum_ATCC_29174	agora	0.0897959
Clostridium_bifermentans_ATCC_19299	agora	0.103721
Streptococcus_equi_subsp_equi_4047	agora	0.111332
Nevskia_ramosa_DSM_11499	agora	0.0734266
Enterococcus_faecalis_TX2134	agora	0.0812274
Prevotella_intermedia_ATCC_25611	agora	0.130753
Propionibacterium_freudenreichii_subsp_shermanii_CIRM_BIA1	agora	0.164407
Fusobacterium_nucleatum_subsp_animalis_D11	agora	0.149132
Aeromonas_jandaei_Riv2	agora	0.0509596
Bacillus_sonorensis_L12	agora	0.0436342
Pantoea_agglomerans_IG1	agora	0.0461013
Agrobacterium_tumefaciens_F2	agora	0.0691421
Afipia_birgiae_34632	agora	0.097166
Bacteroides_ovatus_SD_CC_2a	agora	0.111205
Varibaculum_cambriense_DSM_15806	agora	0.0542942
Lactobacillus_antri_DSM_16041	agora	0.0888889
Clostridium_difficile_NAP08	agora	0.131538
Ochrobactrum_anthropi_ATCC_49188	agora	0.0772669
Campylobacter_rectus_RM3267	agora	0.0835792
Anaerostipes_caccae_DSM_14662	agora	0.081266
Gordonia_terrae_NBRC_100016	agora	0.0866242
Peptoniphilus_lacrimalis_DSM_7455	agora	0.149673
Dorea_longicatena_DSM_13814	agora	0.0997067
Clostridium_perfringens_ATCC_13124	agora	0.121502
Weissella_paramesenteroides_ATCC_33313	agora	0.100105
Prevotella_oralis_ATCC_33269	agora	0.108434
Porphyromonas_gingivalis_W83	agora	0.220077
Escherichia_coli_str_K_12_substr_MG1655	agora	0.0577457
Clostridium_cellobioparum_DSM_1351	agora	0.0647059
Bifidobacterium_gallicum_DSM_20093	agora	0.121176
Vibrio_fluvialis_560	agora	0.0594363
Clostridium_hathewayi_DSM_13479	agora	0.0693598
Gemella_morbillorum_M424	agora	0.0924548
Pseudomonas_aeruginosa_NCGM2_S1	agora	0.0951504
Klebsiella_oxytoca_KCTC_1686	agora	0.0636605
Anaerococcus_vaginalis_ATCC_51170	agora	0.142857
Staphylococcus_cohnii_hu_01	agora	0.0468457
Lactococcus_garvieae_ATCC_49156	agora	0.117845
Alcaligenes_faecalis_subsp_faecalis_NCIB_8687	agora	0.0905433
Lactobacillus_hilgardii_ATCC_8290	agora	0.0721925
Microbacterium_gubbeenense_DSM_15944	agora	0.0624025
Catenibacterium_mitsuokai_DSM_15897	agora	0.0968718
Escherichia_coli_UTI89_UPEC	agora	0.0555556
Prevotella_ruminicola_23	agora	0.13089
Bordetella_hinzii_OH87_BAL007II	agora	0.0539499
Methanosphaera_stadtmanae_DSM_3091	agora	0.317132
Edwardsiella_tarda_FL6_60	agora	0.0841487
Bacteroides_coprophilus_DSM_18228	agora	0.130876
Mesorhizobium_loti_MAFF303099	agora	0.0874479
Aeromonas_media_WS	agora	0.0505509
Coprobacillus_sp_D7	agora	0.0866995
Clostridium_saccharogumia_DSM_17460	agora	0.103704
Bifidobacterium_breve_UCC2003_NCIMB8807	agora	0.258741
Mycobacterium_avium_subsp_avium_ATCC_25291	agora	0.0843043
Rhodococcus_rhodochrous_ATCC_21198	agora	0.0723895
Bacteroides_eggerthii_DSM_20697	agora	0.129114
Bifidobacterium_longum_longum_JDM301	agora	0.222324
Parabacteroides_gordonii_DSM_23371	agora	0.0772171
Arthrobacter_castelli_DSM_16402	agora	0.0469188
Peptoniphilus_indolicus_ATCC_29427	agora	0.127255
Campylobacter_gracilis_RM3268	agora	0.0846233
Citrobacter_amalonaticus_Y19	agora	0.058566
Kingella_oralis_ATCC_51147	agora	0.0654709
Lactobacillus_salivarius_HO66_ATCC_11741	agora	0.0862999
Brevibacterium_casei_S18	agora	0.0781032
Staphylococcus_equorum_subsp_equorum_Mu2	agora	0.0491803
Eubacterium_siraeum_DSM_15702	agora	0.119403
Clostridium_sp_SY8519	agora	0.123989
Ruminococcus_lactaris_ATCC_29176	agora	0.0865088
Enterococcus_faecalis_TX1322	agora	0.0779335
Parabacteroides_johnsonii_DSM_18315	agora	0.128305
Prevotella_loescheii_DSM_19665	agora	0.107075
Streptococcus_intermedius_JTH08	agora	0.133816
Brevibacillus_borstelensis_AK1	agora	0.0555915
Clostridium_clariflavum_DSM_19732	agora	0.11039
Plesiomonas_shigelloides_302_73	agora	0.0513479
Faecalibacterium_prausnitzii_M21_2	agora	0.113328
Bacteroides_salyersiae_WAL_10018	agora	0.0815348
Streptococcus_sp_2_1_36FAA	agora	0.0732673
Fusobacterium_nucleatum_subsp_vincentii_3_1_36A2	agora	0.202703
Halococcus_morrhuae_DSM1307	agora	0.127208
Anaerobaculum_hydrogeniformans_OS1_ATCC_BAA_1850	agora	0.13301
Bradyrhizobium_japonicum_USDA_6	agora	0.0839243
Bacillus_halodurans_C_125	agora	0.0545335
Micrococcus_luteus_NCTC_2665	agora	0.0896147
Acidaminococcus_sp_D21	agora	0.112791
Brevundimonas_bacteroides_DSM_4726	agora	0.122084
Bacillus_pseudofirmus_OF4	agora	0.0493005
Brachyspira_pilosicoli_B2904	agora	0.0610879
Methanobrevibacter_ruminantium_M1	agora	0.157505
Ruminococcus_gnavus_ATCC_29149	agora	0.137271
Slackia_exigua_ATCC_700122	agora	0.1238
Eubacterium_desmolans_ATCC_43058	agora	0.129032
Bifidobacterium_thermophilum_RBL67	agora	0.159129
Staphylococcus_xylosus_NJ	agora	0.0627451
Bifidobacterium_longum_NCC2705	agora	0.113333
Clostridium_bolteae_ATCC_BAA_613	agora	0.0740446
Coprococcus_comes_ATCC_27758	agora	0.115809
Bacteroides_sp_4_3_47FAA	agora	0.0931624
Lactobacillus_gastricus_PS3	agora	0.122012
Lactobacillus_acidophilus_NCFM	agora	0.243928
Bifidobacterium_angulatum_DSM_20098	agora	0.165953
Escherichia_sp_3_2_53FAA	agora	0.0402299
Lactobacillus_helveticus_DPC_4571	agora	0.162437
Lactococcus_lactis_subsp_lactis_Il1403	agora	0.0810811
Alloprevotella_tannerae_ATCC_51259	agora	0.0985442
Haemophilus_parainfluenzae_T3T1	agora	0.0817757
Solobacterium_moorei_F0204	agora	0.153271
Vibrio_parahaemolyticus_RIMD_2210633	agora	0.0660025
Subdoligranulum_variabile_DSM_15176	agora	0.111947
Anaerotruncus_colihominis_DSM_17241	agora	0.127523
Methyloversatilis_universalis_FAM5	agora	0.0589587
Actinomyces_viscosus_C505	agora	0.0648298
Lactobacillus_salivarius_salivarius_UCC118	agora	0.0896478
Lactobacillus_oris_F0423	agora	0.108333
Bacillus_mycoides_DSM_2048	agora	0.0453135
Helicobacter_pullorum_MIT_98_5489	agora	0.0834213
Lactobacillus_coryniformis_subsp_coryniformis_CECT_5711	agora	0.0589641
Corynebacterium_tuberculostearicum_SK141	agora	0.0630942
Atopobium_minutum_10063974	agora	0.178749
Bacillus_amyloliquefaciens_DSM7	agora	0.0453172
Anaerococcus_prevotii_DSM_20548	agora	0.0773585
Prevotella_corporis_DSM_18810	agora	0.0994709
Brevundimonas_diminuta_470_4	agora	0.0848624
Helicobacter_pylori_26695	agora	0.116098
Providencia_stuartii_ATCC_25827	agora	0.0483061
Bacillus_licheniformis_ATCC_14580	agora	0.0509592
Cryptobacterium_curtum_DSM_15641	agora	0.0697928
Staphylococcus_xylosus_DMB3_Bh1	agora	0.0488308
Alistipes_shahii_WAL_8301	agora	0.0928705
Lactobacillus_gasseri_ATCC_33323	agora	0.258439
Prevotella_disiens_JCM_6334	agora	0.107709
Lactobacillus_paracasei_subsp_paracasei_ATCC_25302	agora	0.0591133
Veillonella_dispar_ATCC_17748	agora	0.0640569
Alistipes_finegoldii_DSM_17242	agora	0.0836966
Bifidobacterium_breve_HPH0326	agora	0.217025
Enterobacter_aerogenes_KCTC_2190	agora	0.0673913
Prevotella_buccae_ATCC_33574	agora	0.102041
Bacteroides_thetaiotaomicron_VPI_5482	agora	0.183058
Oceanobacillus_picturae_strain_S1	agora	0.0503448
Enterobacter_cloacae_EcWSU1	agora	0.0627778
Bifidobacterium_animalis_lactis_BB_12	agora	0.229826
Clostridium_difficile_R20291	agora	0.189016
Bacteroides_timonensis_AP1	agora	0.0792079
Citrobacter_freundii_ATCC_8090	agora	0.0589181
Sutterella_parvirubra_YIT_11816	agora	0.0749507
Ureibacillus_thermosphaericus_str_Thermo_BF	agora	0.0516179
Streptococcus_mutans_ATCC_25175	agora	0.149724
Gemella_haemolysans_ATCC_10379	agora	0.086
Eubacterium_rectale_M104_1	agora	0.102242
Bradyrhizobium_elkanii_USDA_76	agora	0.0616903
Actinomyces_urogenitalis_DSM_15434	agora	0.103448
Stenotrophomonas_maltophilia_D457	agora	0.0660857
Prevotella_bivia_DSM_20514	agora	0.158807
Listeria_monocytogenes_serotype_7_SLCC_2482	agora	0.0959215
Weissella_cibaria_KACC_11862	agora	0.0566728
Succinatimonas_hippei_YIT_12066	agora	0.076555
Streptococcus_anginosus_1_2_62CV	agora	0.0782313
Escherichia_albertii_KF1	agora	0.0516241
Brevibacterium_linens_BL2	agora	0.0487983
Parabacteroides_distasonis_ATCC_8503	agora	0.126277
Streptococcus_australis_ATCC_700641	agora	0.128763
Eubacterium_siraeum_70_3	agora	0.137529
Paenibacillus_daejeonensis_DSM_15491	agora	0.0643045
Ochrobactrum_intermedium_LMG_3301	agora	0.0722969
Blautia_hydrogenotrophica_DSM_10507	agora	0.100187
Prevotella_bryantii_B14	agora	0.0892696
Streptococcus_agalactiae_A909	agora	0.153966
Bacteroides_sp_4_1_36	agora	0.0950266
Staphylococcus_arlettae_CVD059	agora	0.0481762
Peptoniphilus_timonensis_JC401	agora	0.145224
Bacillus_clausii_KSM_K16	agora	0.0529675
Bacteroides_sp_3_1_19	agora	0.0758065
Escherichia_albertii_TW07627	agora	0.0507497
Pediococcus_acidilactici_DSM_20284	agora	0.0931034
Ruminococcus_sp_SR1_5	agora	0.0834829
Megamonas_hypermegale_ART12_1	agora	0.0700809
Arcobacter_butzleri_RM4018	agora	0.0638298
Bacteroides_sp_2_1_33B	agora	0.0788618
Acinetobacter_pittii_ANC_4052	agora	0.0802781
Bifidobacterium_animalis_lactis_V9	agora	0.220711
Bifidobacterium_animalis_lactis_DSM_10140	agora	0.220711
Staphylococcus_pasteuri_SP1	agora	0.0514653
Vibrio_fluvialis_I21563	agora	0.0861009
Escherichia_hermannii_NBRC_105704	agora	0.0407561
Brevibacillus_brevis_NBRC_100599	agora	0.0580162
Cetobacterium_somerae_ATCC_BAA_47401	agora	0.0601504
Ralstonia_sp_5_7_47FAA	agora	0.0616209
Lactococcus_raffinolactis_4877	agora	0.102244
Anaerobiospirillum_succiniciproducens_DSM_640001	agora	0.0665484
Capnocytophaga_ochracea_DSM_7271	agora	0.109091
Moraxella_catarrhalis_RH4	agora	0.0885106
Staphylococcus_simulans_ACS_120_V_Sch1	agora	0.056669
Bifidobacterium_animalis_lactis_CNCM_I_2494	agora	0.248255
Cedecea_davisae_DSM_4568	agora	0.0477855
Dysgonomonas_gadei_ATCC_BAA_286	agora	0.112719
Clostridium_citroniae_WAL_17108	agora	0.0652493
Trabulsiella_guamensis_ATCC_49490	agora	0.0435035
Stoquefichus_massiliensis_AP9	agora	0.0535259
Citrobacter_sp_30_2	agora	0.0521593
Mycoplasma_pneumoniae_309	agora	0.349533
Listeria_monocytogenes_Finland_1988	agora	0.0965309
Streptococcus_pseudopneumoniae_IS7493	agora	0.11426
Actinomyces_turicensis_ACS_279_V_Col4	agora	0.122232
Streptococcus_pyogenes_MGAS9429	agora	0.106383
Holdemania_filiformis_VPI_J1_31B_1_DSM_12042	agora	0.10453
Brevibacillus_agri_5_2	agora	0.0616903
Propionibacterium_acidipropionici_ATCC_4875	agora	0.0709117
Staphylococcus_sciuri_subsp_sciuri_Z8	agora	0.0463347
Leuconostoc_lactis_KACC_91922	agora	0.10885
Lactobacillus_johnsonii_DPC_6026	agora	0.251037
Butyricicoccus_pullicaecorum_1_2	agora	0.110129
Enterobacter_cancerogenus_ATCC_35316	agora	0.0561732
Enterococcus_durans_ATCC_6056	agora	0.0918964
Campylobacter_jejuni_jejuni_81_176	agora	0.137899
Methanobrevibacter_smithii_ATCC_35061	agora	0.158263
Clostridium_indolis_DSM_755	agora	0.0587413
Mitsuokella_jalaludinii_DSM_13811	agora	0.0864198
Lactobacillus_coleohominis_101_4_CHN	agora	0.137051
Bacillus_cereus_AH187_F4810_72	agora	0.0705658
Dorea_formicigenerans_ATCC_27755	agora	0.0862745
Burkholderia_cepacia_GG4	agora	0.113165
Prevotella_salivae_DSM_15606	agora	0.115813
Eubacterium_cellulosolvens_6	agora	0.110373
Fusobacterium_russii_ATCC_25533	agora	0.115212
Staphylococcus_haemolyticus_JCSC1435	agora	0.0477915
Enterococcus_sp_7L76	agora	0.0736364
Bacillus_timonensis_10403023	agora	0.052422
Dyadobacter_fermentans_DSM_18053	agora	0.108
Staphylococcus_caprae_C87	agora	0.0531538
Dialister_succinatiphilus_YIT_11850	agora	0.09375
Enterococcus_faecalis_TX0104	agora	0.0791111
Staphylococcus_epidermidis_ATCC_12228	agora	0.063173
Clostridium_sp_7_2_43FAA	agora	0.0608919
Cellulosilyticum_lentocellum_DSM_5427	agora	0.0589185
Bacteroides_fragilis_3_1_12	agora	0.13629
Methylobacterium_radiotolerans_JCM_2831	agora	0.0675763
Granulicatella_elegans_ATCC_700633	agora	0.131579
Desulfovibrio_sp_3_1_syn3	agora	0.0779343
Bacteroides_uniformis_ATCC_8492	agora	0.155978
Prevotella_denticola_DSM20614	agora	0.113524
Pseudomonas_fluorescens_PfO_1	agora	0.064997
Bifidobacterium_mongoliense_DSM_21395	agora	0.139949
Lactobacillus_reuteri_SD2112_ATCC_55730	agora	0.0889749
Ruminococcus_albus_7	agora	0.120441
Lactobacillus_jensenii_1153	agora	0.0757238
Butyrivibrio_crossotus_DSM_2876	agora	0.0968468
Eubacterium_limosum_KIST612	agora	0.129201
Lactobacillus_helveticus_DSM_20075	agora	0.103529
Comamonas_testosteroni_CNB_2	agora	0.08375
Ruminococcus_flavefaciens_ATCC_19208	agora	0.114628
Clostridium_sp_SS2_1	agora	0.0638686
Ruminococcus_torques_L2_14	agora	0.0838482
Porphyromonas_uenonis_DSM_23387	agora	0.110993
Ureaplasma_urealyticum_serovar_8_str_ATCC_27618	agora	0.24247
Lachnospiraceae_bacterium_sp_5_1_63FAA	agora	0.0612992
Solobacterium_moorei_DSM_22971	agora	0.150979
Roseburia_intestinalis_L1_82	agora	0.106608
Pediococcus_acidilactici_7_4	agora	0.0922551
Streptococcus_pleomorphus_DSM_20574	agora	0.0730805
Bacteroides_sp_3_1_40A	agora	0.0761155
Peptoniphilus_harei_ACS_146_V_Sch2b	agora	0.152036
Blastococcus_massiliensis_AP3	agora	0.0944109
Bacteroides_eggerthii_1_2_48FAA	agora	0.135906
Prevotella_timonensis_4401737	agora	0.096473
Bacteroides_sp_3_2_5	agora	0.0801056
Bifidobacterium_kashiwanohense_DSM_21854	agora	0.138083
Yersinia_rohdei_ATCC_43380	agora	0.0445748
Roseburia_hominis_A2_183	agora	0.151695
Eubacterium_ventriosum_ATCC_27560	agora	0.0905433
Butyricimonas_virosa_DSM_23226	agora	0.10647
Lactobacillus_plantarum_JDM1	agora	0.119838
Clostridium_sporosphaeroides_DSM_1294	agora	0.0711225
Enterobacter_hormaechei_YT2	agora	0.0577457
Clostridium_celatum_DSM_1785	agora	0.0589135
Bacillus_atrophaeus_ATCC_49822_1	agora	0.0432432
Campylobacter_lari_RM2100	agora	0.103346
Bacillus_altitudinis_41KF2b	agora	0.0530256
Bacteroides_sp_D1	agora	0.0770626
Corynebacterium_durum_F0235	agora	0.0564784
Clostridium_botulinum_A_str_Hall	agora	0.0976124
Enterobacter_hormaechei_YT3	agora	0.0619977
Peptostreptococcus_stomatis_DSM_17678	agora	0.140271
Eubacterium_sulci_ATCC_35585	agora	0.147479
Prevotella_stercorea_DSM_18206	agora	0.199317
Clostridium_viride_DSM_6836	agora	0.130742
Lactobacillus_sakei_subsp_sakei_23K	agora	0.156102
Lactobacillus_brevis_subsp_gravesensis_ATCC_27305	agora	0.0707666
Prevotella_timonensis_CRIS_5C_B1	agora	0.100524
Bacillus_nealsonii_AAU1	agora	0.0651486
Mycobacterium_fortuitum_subsp_fortuitum_DSM_46621	agora	0.0532544
Arcanobacterium_haemolyticum_DSM_20595	agora	0.116477
Fusobacterium_periodonticum_1_1_41FAA	agora	0.13202
Rhodococcus_erythropolis_PR4	agora	0.0694006
Brachybacterium_paraconglomeratum_LC44	agora	0.059448
Bacteroides_xylanisolvens_SD_CC_1b	agora	0.0798923
Fusobacterium_nucleatum_subsp_nucleatum_ATCC_25586	agora	0.15041
Finegoldia_magna_ATCC_29328	agora	0.0944444
Bifidobacterium_bifidum_S17	agora	0.225962
Parvimonas_micra_ATCC_33270	agora	0.118457
Citrobacter_koseri_ATCC_BAA_895	agora	0.0708215
Neisseria_elongata_subsp_glycolytica_ATCC_29315	agora	0.0856898
Bacteroides_cellulosilyticus_DSM_14838	agora	0.156202
Lactobacillus_brevis_ATCC_367	agora	0.0846457
Sphingomonas_paucimobilis_HER1398	agora	0.078064
Bacillus_amyloliquefaciens_subsp_amyloliquefaciens_DC_12	agora	0.048474
Streptococcus_peroris_ATCC_700780	agora	0.126258
Actinomyces_cardiffensis_F0333	agora	0.0609756
Bacillus_subtilis_str_168	agora	0.0437828
Oribacterium_sinus_F0268	agora	0.121993
Lactobacillus_acidophilus_ATCC_4796	agora	0.121134
Clostridiales_sp_1_7_47FAA	agora	0.0705882
Enterococcus_phoeniculicola_ATCC_BAA_412	agora	0.0682889
Acinetobacter_calcoaceticus_PHEA_2	agora	0.092686
Clostridium_butyricum_E4_str_BoNT_E_BL5262	agora	0.120456
Actinomyces_naeslundii_str_Howell_279	agora	0.0553719
Bacillus_fordii_DSM_16014	agora	0.0678643
Clostridium_methylpentosum_R2_DSM_5476	agora	0.105747
Methylobacterium_populi_BJ001	agora	0.0780762
Lysinibacillus_sphaericus_C3_41	agora	0.0514557
Bacteroides_plebeius_M12_DSM_17135	agora	0.108411
Ruminococcus_torques_ATCC_27756	agora	0.122736
Fusobacterium_necrophorum_D12	agora	0.130104
Enterobacteriaceae_bacterium_9_2_54FAA	agora	0.0400972
Leuconostoc_mesenteroides_subsp_cremoris_ATCC_19254	agora	0.102825
Rothia_mucilaginosa_DY_18	agora	0.103933
Fusobacterium_gonidiaformans_ATCC_25563	agora	0.126674
Staphylococcus_pettenkoferi_VCU012	agora	0.046131
Roseomonas_mucosa_ATCC_BAA_692	agora	0.0585242
Pseudomonas_nitroreducens_HBP1	agora	0.0636364
Clostridium_symbiosum_ATCC_14940	agora	0.0928839
Clostridium_sticklandii_DSM_519	agora	0.122835
Escherichia_coli_O157_H7_str_Sakai	agora	0.0594901
Yokenella_regensburgei_ATCC_43003	agora	0.0580575
Pediococcus_pentosaceus_ATCC_25745	agora	0.098513
Odoribacter_laneus_YIT_12061	agora	0.0770563
Rudanella_lutea_DSM_19387	agora	0.0589113
Pseudoflavonifractor_capillosus_strain_ATCC_29799	agora	0.0888889
Bacteroides_fragilis_638R	agora	0.155063
Haemophilus_sputorum_CCUG_13788	agora	0.0537721
Dietzia_cinnamea_P4	agora	0.0976923
Mobiluncus_curtisii_ATCC_43063	agora	0.125919
Prevotella_brevis_ATCC_19188	agora	0.095151
Propionibacterium_jensenii_DSM_20535	agora	0.0621601
Desulfovibrio_desulfuricans_subsp_desulfuricans_DSM_642	agora	0.109077
Lactobacillus_pentosus_KCA1	agora	0.0711553
Weissella_confusa_LBAE_C39_2	agora	0.104283
Yersinia_pseudotuberculosis_YPIII	agora	0.0531026
Bifidobacterium_boum_DSM_20432	agora	0.163371
Corynebacterium_striatum_ATCC_6940	agora	0.0655608
Gemella_sanguinis_ATCC700632	agora	0.128378
Corynebacterium_ammoniagenes_DSM_20306	agora	0.0800604
Bifidobacterium_animalis_lactis_Bl_04_ATCC_SD5219	agora	0.220711
Vibrio_mimicus_MB_451	agora	0.0549096
Alistipes_indistinctus_YIT_12060	agora	0.099018
Clostridium_botulinum_A_str_ATCC_3502	agora	0.0992806
Bifidobacterium_longum_DJO10A	agora	0.227605
Clostridium_sporogenes_ATCC_15579	agora	0.139332
Enterococcus_faecium_TX1330	agora	0.0717797
Prevotella_nanceiensis_DSM_19126	agora	0.0965795
Clostridium_hathewayi_12489931	agora	0.0618557
Achromobacter_xylosoxidans_NBRC_15126	agora	0.0645161
Clostridium_botulinum_A_str_ATCC_19397	agora	0.101742
Bacteroides_ovatus_SD_CMC_3f	agora	0.110926
Faecalibacterium_prausnitzii_SL3_3	agora	0.121332
Bifidobacterium_longum_longum_ATCC_55813	agora	0.105322
Bacteroides_graminisolvens_DSM_19988	agora	0.116223
Achromobacter_xylosoxidans_A8	agora	0.059952
Eubacterium_dolichum_DSM_3991	agora	0.100257
Bacillus_firmus_DS1	agora	0.0517241
Escherichia_coli_SE11	agora	0.060969
Lactobacillus_mucosae_LM1	agora	0.0953254
Klebsiella_pneumoniae_pneumoniae_MGH78578	agora	0.0638415
Granulicatella_adiacens_ATCC_49175	agora	0.154774
Lactobacillus_delbrueckii_subsp_bulgaricus_ATCC_BAA_365	agora	0.106926
Clostridium_innocuum_2959	agora	0.106532
Cloacibacillus_evryensis_DSM_19522	agora	0.0716049
Listeria_monocytogenes_SLCC_7179	agora	0.0966767
Bacteroides_ureolyticus_DSM_20703	agora	0.0552604
Bacteroides_massiliensis_B846dnLKV334	agora	0.0805259
Leuconostoc_gelidum_JB7	agora	0.112521
Clostridium_scindens_ATCC_35704	agora	0.0932358
Faecalibacterium_prausnitzii_L2_6	agora	0.109804
Eubacterium_brachy_ATCC_33089	agora	0.139774
Escherichia_sp_1_1_43	agora	0.0964602
Bacteroides_fragilis_YCH46	agora	0.152241
Hafnia_alvei_BIDMC_31	agora	0.0435244
Clostridium_glycolicum_ATCC_14880	agora	0.0722348
Actinomyces_oris_K20	agora	0.121633
Bacteroides_faecis_MAJ27	agora	0.0717196
Enterococcus_faecalis_V583	agora	0.109635
Faecalibacterium_prausnitzii_A2_165	agora	0.117551
Neisseria_subflava_NJ9703	agora	0.0848679
Campylobacter_fetus_subsp_fetus_82_40	agora	0.0689338
Delftia_acidovorans_SPH_1	agora	0.0969267
Fusobacterium_ulcerans_ATCC_49185	agora	0.10723
Streptococcus_uberis_0140J	agora	0.144578
Lactobacillus_casei_casei_BL23	agora	0.0746692
Shigella_flexneri_2002017	agora	0.0495444
Curtobacterium_flaccumfaciens_UCD_AKU	agora	0.0568613
Olsenella_uli_DSM_7084	agora	0.144978
Blautia_wexlerae_DSM_19850	agora	0.0632506
Pseudomonas_monteilii_NBRC_103158	agora	0.0697535
Bifidobacterium_coryneforme_DSM_20216	agora	0.165274
Clostridium_sp_M62_1	agora	0.102284
Parabacteroides_goldsteinii_dnLKV18	agora	0.0765799
Helicobacter_canadensis_MIT_98_5491	agora	0.12145
Coprobacillus_sp_29_1	agora	0.0872038
Listeria_monocytogenes_SLCC_2540	agora	0.0964582
Candidatus_Nitrososphaera_gargensis_Ga9_2	agora	0.145669
Bifidobacterium_longum_longum_JCM_1217	agora	0.228728
Phascolarctobacterium_succinatutens_YIT_12067	agora	0.109912
Neisseria_macacae_ATCC_33926	agora	0.0884808
Neisseria_cinerea_ATCC_14685	agora	0.0773286
Fusobacterium_periodonticum_2_1_31	agora	0.130348
Fusobacterium_varium_ATCC_27725	agora	0.10539
Silanimonas_lenta_DSM_16282	agora	0.0853859
Providencia_rettgeri_DSM_1131	agora	0.0502513
Aeromonas_caviae_Ae398	agora	0.0484385
Lactobacillus_fermentum_ATCC_14931	agora	0.0917339
Clostridium_botulinum_E1_str_BoNT_E_Beluga	agora	0.0779685
Prevotella_denticola_F0289	agora	0.113208
Acidaminococcus_intestini_RyC_MR95	agora	0.165834
Mitsuokella_multacida_DSM_20544	agora	0.0805556
Clostridium_bartlettii_DSM_16795	agora	0.104693
Bifidobacterium_animalis_lactis_AD011	agora	0.113184
Enterococcus_dispar_ATCC_51266	agora	0.103937
Grimontia_hollisae_CIP_101886	agora	0.05563
Campylobacter_concisus_13826	agora	0.124517
Actinomyces_georgiae_DSM_6843	agora	0.07397
Abiotrophia_defectiva_ATCC_49176	agora	0.150979
Bifidobacterium_catenulatum_DSM_16992	agora	0.111366
Listeria_monocytogenes_FSL_R2_561	agora	0.0966767
Odoribacter_splanchnicus_1651_6_DSM_20712	agora	0.12412
Enterococcus_casseliflavus_ATCC_12755	agora	0.0744115
Eggerthia_catenaformis_OT_569	agora	0.113814
Serratia_liquefaciens_ATCC_27592	agora	0.0572687
Listeria_monocytogenes_SLCC_2378	agora	0.0935143
Porphyromonas_asaccharolytica_DSM_20707	agora	0.130297
Bacteroides_sp_1_1_14	agora	0.0718954
Veillonella_ratti_ACS_216_V_Col6b	agora	0.0678261
Bacillus_thuringiensis_serovar_thuringiensis_str_T01001	agora	0.0445545
Blautia_producta_DSM_2950	agora	0.129555
Anaerococcus_hydrogenalis_DSM_7454	agora	0.129439
Lactobacillus_reuteri_F275_JCM_1112	agora	0.0939335
Capnocytophaga_sputigena_ATCC_33612	agora	0.0998099
Listeria_grayi_DSM_20601	agora	0.078479
Bifidobacterium_animalis_lactis_Bi_07	agora	0.257937
Campylobacter_showae_CSUNSWCD	agora	0.0757129
Anaerostipes_sp_3_2_56FAA	agora	0.0692982
Clostridium_tyrobutyricum_DSM_2637	agora	0.065625
Acinetobacter_haemolyticus_NIPH_261	agora	0.0535456
Bulleidia_extructa_W1219	agora	0.16167
Micromonospora_aurantiaca_ATCC_27029	agora	0.0585034
Campylobacter_jejuni_jejuni_NCTC_11168	agora	0.145775
Clostridium_butyricum_DSM_10702	agora	0.133615
Ruminococcus_gauvreauii_DSM_19829	agora	0.0596078
Streptococcus_sp_I_G2	agora	0.147887
Bacillus_pumilus_ATCC_7061	agora	0.046332
Ruminococcaceae_bacterium_D16	agora	0.0990712
Bacteroides_coprocola_M16_DSM_17136	agora	0.115455
Burkholderiales_bacterium_1_1_47	agora	0.0588854
Bacteroides_sp_1_1_6	agora	0.0776093
Campylobacter_hominis_ATCC_BAA_381	agora	0.127524
Prevotella_albensis_DSM_11370	agora	0.100189
Enterobacter_asburiae_LF7a	agora	0.0584989
Enterococcus_faecalis_OG1RF_ATCC_47077	agora	0.120102
Campylobacter_upsaliensis_JV21	agora	0.0860215
Serratia_fonticola_RB_25	agora	0.0532578
Staphylococcus_hominis_subsp_hominis_C80	agora	0.049483
Ruminococcus_champanellensis_18P13	agora	0.133259
Laribacter_hongkongensis_HLHK9	agora	0.0829384
Yersinia_enterocolitica_subsp_enterocolitica_8081	agora	0.0569057
Trueperella_pyogenes_MS249	agora	0.124792
Enterococcus_saccharolyticus_DSM8903	agora	0.0834081
Coprococcus_catus_GD_7	agora	0.0735895
Clostridium_clostridioforme_CM201	agora	0.0602056
Bifidobacterium_longum_E18	agora	0.236111
Edwardsiella_tarda_ATCC_23685	agora	0.0605053
Lactobacillus_curvatus_CRL_705	agora	0.138127
Brevibacterium_massiliense_5401308	agora	0.0931174
Parabacteroides_sp_D13	agora	0.0686275
Staphylococcus_vitulinus_F1028	agora	0.0422636
Faecalibacterium_cf_prausnitzii_KLE1255	agora	0.0909091
Lactobacillus_paracasei_subsp_paracasei_8700_2	agora	0.0621963
Morganella_morganii_subsp_morganii_KT	agora	0.0513633
Butyrivibrio_fibrisolvens_16_4	agora	0.105914
Prevotella_nigrescens_ATCC_33563	agora	0.110996
Sulfolobus_solfataricus_P2	agora	0.151402
Streptococcus_thermophilus_LMG_18311	agora	0.0974843
Clostridium_ramosum_VPI_0427_DSM_1402	agora	0.0883191
Lactobacillus_rhamnosus_GG_ATCC_53103	agora	0.151618
Alistipes_putredinis_DSM_17216	agora	0.222611
Escherichia_sp_4_1_40B	agora	0.0446833
Yersinia_frederiksenii_ATCC_33641	agora	0.0451945
Corynebacterium_glucuronolyticum_ATCC_51867	agora	0.105093
Acinetobacter_junii_SH205	agora	0.0694981
Paraprevotella_clara_YIT_11840	agora	0.078853
Filifactor_alocis_ATCC_35896	agora	0.15665
Campylobacter_curvus_525_92	agora	0.115871
Clostridium_sordellii_ATCC_9714	agora	0.105965
Staphylococcus_lugdunensis_HKU09_01	agora	0.050396
Lautropia_mirabilis_ATCC_51599	agora	0.074017
Bifidobacterium_longum_infantis_157F_NC	agora	0.114754
Kocuria_rhizophila_DC2201	agora	0.064
Prevotella_pallens_ATCC_700821	agora	0.0963115
Mycoplasma_hominis_ATCC_23114	agora	0.405242
Ruminococcus_flavefaciens_FD_1	agora	0.144599
Citrobacter_freundii_UCI_31	agora	0.0575461
Pseudomonas_stutzeri_DSM_4166	agora	0.0815184
Proteus_mirabilis_ATCC_29906	agora	0.0517241
Bacteroides_sp_2_1_7	agora	0.0914194
Bacteroides_intestinalis_341_DSM_17393	agora	0.128607
Neisseria_flavescens_SK114	agora	0.0827974
Ruminococcus_sp_5_1_39BFAA	agora	0.0648995
Bacteroides_sp_D20	agora	0.0942222
Streptococcus_sp_I_P16	agora	0.134111
Escherichia_fergusonii_ATCC_35469	agora	0.0526021
Porphyromonas_somerae_DSM_23386	agora	0.116123
Eikenella_corrodens_ATCC_23834	agora	0.0834879
Microbacterium_paraoxydans_77MFTsu3_2	agora	0.0711207
Sutterella_wadsworthensis_3_1_45B	agora	0.0628067
Acinetobacter_radioresistens_NIPH_2130	agora	0.0835088
Lactobacillus_reuteri_MM4_1A_	agora	0.119635
Clostridium_symbiosum_WAL_14673	agora	0.10017
Parabacteroides_merdae_ATCC_43184	agora	0.147216
Eggerthella_lenta_DSM_2243	agora	0.175908
Campylobacter_coli_JV20	agora	0.112983
Leptotrichia_buccalis_C_1013_b	agora	0.130296
Prevotella_copri_CB7_DSM_18205	agora	0.103125
Bacillus_mojavensis_RO_H_1	agora	0.0461627
Streptococcus_constellatus_subsp_pharyngis_SK1060	agora	0.117916
Providencia_rustigianii_DSM_4541	agora	0.0537415
Corynebacterium_aurimucosum_ATCC_700975	agora	0.0516129
Streptococcus_parauberis_KCTC_11537	agora	0.119934
Brochothrix_thermosphacta_DSM_20171	agora	0.0764144
Clostridium_hiranonis_TO_931_DSM_13275	agora	0.102642
Kurthia_massiliensis_JC30	agora	0.0706371
Lactobacillus_crispatus_125_2_CHN	agora	0.110814
Lactobacillus_plantarum_subsp_plantarum_ATCC_14917	agora	0.0764656
Veillonella_sp_3_1_44	agora	0.0819838
Bifidobacterium_pseudolongum_subsp_Pseudolongum_DSM_20099	agora	0.170404
Erysipelotrichaceae_bacterium_5_2_54FAA	agora	0.0669456
Marvinbryantia_formatexigens_I_52_DSM_14469	agora	0.107537
Clostridium_botulinum_Bf	agora	0.101955
Prevotella_disiens_FB035_09AN	agora	0.103125
Bacillus_megaterium_DSM319	agora	0.0562061
Gemella_sanguinis_M325	agora	0.092805
Proteus_penneri_ATCC_35198	agora	0.0545213
Corynebacterium_ureicelerivorans	agora	0.105664
Ureaplasma_parvum_serovar_1_str_ATCC_27813	agora	0.242105
Bacteroides_sp_2_2_4	agora	0.0907489
Leuconostoc_argentinum_KCTC_3773	agora	0.120599
Clostridium_spiroforme_DSM_1552	agora	0.0901379
Kluyvera_ascorbata_ATCC_33433	agora	0.0516274
Lactobacillus_delbrueckii_subsp_bulgaricus_ATCC_11842	agora	0.159639
Alcaligenes_faecalis_subsp_faecalis_NBRC_13111	agora	0.108178
Haemophilus_haemolyticus_M19501	agora	0.0580645
Bacteroides_fragilis_NCTC_9343	agora	0.161462
Adlercreutzia_equolifaciens_DSM_19450	agora	0.138004
Bifidobacterium_bifidum_PRL2010	agora	0.273936
Scardovia_inopinata_F0304	agora	0.190295
Akkermansia_muciniphila_ATCC_BAA_835	agora	0.160245
Propionibacterium_acnes_KPA171202	agora	0.0937264
Streptococcus_infantis_ATCC_700779	agora	0.115837
Aeromonas_hydrophila_subsp_hydrophila_ATCC_7966	agora	0.0610831
Actinomyces_graevenitzii_C83	agora	0.0581395
Bacteroides_sp_20_3	agora	0.0701754
Slackia_piriformis_YIT_12062	agora	0.050495
Listeria_monocytogenes_J0161_FSL_R2_499	agora	0.0966038
Bacteroides_xylanisolvens_XB1A	agora	0.0970874
Streptococcus_gordonii_str_Challis_substr_CH1	agora	0.149655
Bifidobacterium_bifidum_NCIMB_41171	agora	0.179979
Kytococcus_sedentarius_DSM_20547	agora	0.081803
Clostridium_leptum_DSM_753	agora	0.0981405
Helicobacter_cinaedi_CCUG_18818	agora	0.0881226
Lactobacillus_buchneri_ATCC_11577	agora	0.0760286
Eubacterium_hallii_L2_7	agora	0.123624
Streptococcus_equinus_ATCC_9812	agora	0.082206
Bacteroides_caccae_ATCC_43185	agora	0.155875
Helicobacter_winghamensis_ATCC_BAA_430	agora	0.0808511
Dermacoccus_nishinomiyaensis	agora	0.0866966
Bacillus_infantis_NRRL_B_14911	agora	0.0551084
Clostridium_symbiosum_WAL_14163	agora	0.0972105
Streptococcus_dysgalactiae_subsp_dysgalactiae_ATCC_27957	agora	0.105082
Fusobacterium_nucleatum_subsp_animalis_3_1_33	agora	0.137718
Ruminococcus_obeum_A2_162	agora	0.0891266
Enterococcus_avium_ATCC_14025	agora	0.0533141
Corynebacterium_propinquum_DSM_44285	agora	0.116124
Bacteroides_sp_D2	agora	0.0821678
Paracoccus_yeei_ATCC_BAA_599	agora	0.0821918
Veillonella_atypica_ACS_049_V_Sch6	agora	0.0642284
Roseburia_inulinivorans_DSM_16841	agora	0.106364
Fusobacterium_nucleatum_subsp_vincentii_3_1_27	agora	0.176812
Leminorella_grimontii_ATCC_33999	agora	0.053682
Streptococcus_infantarius_subsp_infantarius_ATCC_BAA_102	agora	0.0854871
Bacteroides_fluxus_YIT_12057	agora	0.0996016
Collinsella_aerofaciens_ATCC_25986	agora	0.111475
Listeria_monocytogenes_4a_L99	agora	0.0980695
Bacteroides_sp_1_1_30	agora	0.0826446
Tatumella_ptyseos_ATCC_33301	agora	0.0526658
Campylobacter_jejuni_jejuni_M1	agora	0.149577
Bacillus_thermoamylovorans	agora	0.0819987
Haemophilus_influenzae_R2846	agora	0.0609463
Propionibacterium_avidum_44067	agora	0.0614525
Flavonifractor_plautii_ATCC_29863	agora	0.067937
Corynebacterium_ulcerans_809	agora	0.0607877
Rothia_aeria_F0474	agora	0.052682
Campylobacter_hyointestinalis_subsp_hyointestinalis_LMG_9260	agora	0.0568949
Rhodococcus_equi_ATCC_33707	agora	0.0786802
Pseudomonas_monteilii_QM	agora	0.0677175
Bacteroides_sp_3_1_33FAA	agora	0.0772569
Acinetobacter_johnsonii_SH046	agora	0.0926694
Erysipelotrichaceae_bacterium_sp_3_1_53	agora	0.0683761
Propionibacterium_propionicum_F0230a	agora	0.0996198
Lachnospiraceae_bacterium_sp_8_1_57FAA	agora	0.0909091
Streptococcus_lutetiensis_033	agora	0.116102
Pseudomonas_oleovorans_MOIL14HWK12	agora	0.0547778
Cronobacter_sakazakii_ATCC_BAA_894	agora	0.0652819
Oxalobacter_formigenes_HOxBLS	agora	0.090011
Serratia_marcescens_subsp_marcescens_Db11	agora	0.0587276
Bifidobacterium_scardovii_JCM_12489	agora	0.157415
Rothia_dentocariosa_ATCC_17931	agora	0.0977578
Clostridium_difficile_NAP07	agora	0.131944
Enterococcus_caccae_ATCC_BAA_1240	agora	0.0773766
Lactobacillus_iners_DSM_13335	agora	0.156652
Kocuria_palustris_PEL	agora	0.0494208
Bifidobacterium_longum_infantis_ATCC_15697	agora	0.164179
Bifidobacterium_longum_longum_BBMN68	agora	0.229937
Paenibacillus_alvei_DSM_29	agora	0.055873
Staphylococcus_capitis_QN1	agora	0.0472103
Streptococcus_thoraltensis_DSM_12221	agora	0.118506
Eubacterium_eligens_ATCC_27750	agora	0.146986
Streptococcus_constellatus_subsp_constellatus_SK53	agora	0.120301
Tropheryma_whipplei_str_Twist	agora	0.137278
Megamonas_funiformis_YIT_11815	agora	0.0669856
Aeromonas_veronii_B565	agora	0.0513149
Paraprevotella_xylaniphila_YIT_11841	agora	0.0790191
Actinobacillus_pleuropneumoniae_L20	agora	0.0955096
Melainabacterium_MEL_A1	agora	0.201533
Lactobacillus_amylovorus_GRL_1112	agora	0.142176
Aggregatibacter_aphrophilus_NJ8700	agora	0.0590038
Cellulosimicrobium_cellulans_J36	agora	0.153365
Prevotella_enoeca_JCM_12259	agora	0.100946
Exiguobacterium_aurantiacum_DSM_6208	agora	0.0514328
Atopobium_rimae_ATCC_49626	agora	0.164137
Bacteroides_oleiciplenus_YIT_12058	agora	0.0616
Vibrio_furnissii_NCTC_11218	agora	0.0631328
Porphyromonas_uenonis_60_3	agora	0.107884
Bacteroides_stercoris_ATCC_43183	agora	0.138397
Megasphaera_elsdenii_DSM_20460	agora	0.198176
iMM1415	bigg	0.285024
iAT_PLT_636	bigg	0.109127
iSF_1195	bigg	0.0593156
iHN637	bigg	0.0929936
Recon3D	bigg	0.269434
iSDY_1059	bigg	0.0638046
iSSON_1240	bigg	0.0557
iJR904	bigg	0.0548837
iJB785	bigg	0.121319
iML1515	bigg	0.0401917
iYO844	bigg	0.0936
iJN746	bigg	0.131879
iIT341	bigg	0.220217
iLJ478	bigg	0.0736196
iSbBS512_1146	bigg	0.0621382
iSB619	bigg	0.102288
iMM904	bigg	0.234623
iSBO_1134	bigg	0.0621382
iYL1228	bigg	0.0340407
iPC815	bigg	0.0719021
RECON1	bigg	0.268377
iAB_RBC_283	bigg	0.138593
iNF517	bigg	0.143236
iLB1027_lipid	bigg	0.0587971
STM_v1_0	bigg	0.0652259
iAF987	bigg	0.0599222
iJO1366	bigg	0.0503291
iND750	bigg	0.268562
iAF1260	bigg	0.0562552
iJN678	bigg	0.147161
iS_1188	bigg	0.0595647
iCHOv1	bigg	0.41903
iSFxv_1172	bigg	0.0595148
iNJ661	bigg	0.212683
iAF692	bigg	0.16087
iSFV_1184	bigg	0.0591377
Helcococcus_kunzii_ATCC_51366	carveme	0.322068
Borrelia_afzelii_HLJ01	carveme	0.419306
Streptococcus_ratti_FA_1_DSM_20564	carveme	0.233076
Sporobacter_termitidis_DSM_10068	carveme	0.224028
Nocardiopsis_chromatogenes_YIM_90109	carveme	0.159105
Streptomyces_glauciniger_CGMCC_4_1858	carveme	0.158595
Actinomyces_meyeri_W712	carveme	0.291071
Pelagirhabdus_alkalitolerans_S5	carveme	0.208298
Gordonia_paraffinivorans_NBRC_108238	carveme	0.184414
Mycobacterium_komanii_GPK_1020	carveme	0.181883
Dissulfuribacter_thermophilus_S69	carveme	0.212803
Lactobacillus_kalixensis_DSM_16043	carveme	0.290645
Enorma_massiliensis_phI	carveme	0.264378
Streptococcus_pyogenes_M1_GAS_SF370	carveme	0.283161
Demequina_salsinemoris_NBRC_105323	carveme	0.208987
Galbibacter_marinus_ck_I2_15	carveme	0.199071
Coxiella_burnetii_RSA_493	carveme	0.218855
Enterococcus_hirae_ATCC_9790	carveme	0.255613
Coxiella_like_endosymbiont_CRt	carveme	0.339343
Rhodococcus_erythropolis_CCM2595	carveme	0.176687
Bacillus_soli_NBRC_102451	carveme	0.160827
Bacillus_rubiinfantis	carveme	0.153275
Saccharicrinis_fermentans_DSM_9555_JCM_21142	carveme	0.180328
Lutimaribacter_saemankumensis_DSM_28010	carveme	0.171194
Catelliglobosispora_koreensis_DSM_44566	carveme	0.165788
Mycobacterium_abscessus	carveme	0.184936
Peptoniphilus_obesi_ph1	carveme	0.32211
Bacillus_gottheilii_FJAT_2394	carveme	0.175031
Bacteroides_coprosuis_DSM_18011	carveme	0.22561
Dokdonia_donghaensis_DSW_1	carveme	0.197587
Blastococcus_saxobsidens_DD2	carveme	0.226908
Mycobacterium_szulgai_DSM_44166	carveme	0.163885
Rheinheimera_baltica_DSM_14885	carveme	0.135385
Pedobacter_arcticus_A12	carveme	0.190077
Centipeda_periodontii_DSM_2778	carveme	0.196769
Collinsella_intestinalis_DSM_13280	carveme	0.326454
Streptomyces_leeuwenhoekii_C34_DSM_42122_NRRL_B_24963	carveme	0.173611
Pediococcus_argentinicus_DSM_23026	carveme	0.268475
Fructobacillus_pseudoficulneus_DSM_15468	carveme	0.251892
Sulfurihydrogenibium_subterraneum_DSM_15120	carveme	0.230362
Lysobacter_antibioticus_ATCC_29479	carveme	0.159684
Gilvimarinus_polysaccharolyticus_YN3	carveme	0.201005
Lactobacillus_spicheri_DSM_15429	carveme	0.306192
Marinobacter_salinus_Hb8	carveme	0.116709
Desulfovibrio_alaskensis_G20	carveme	0.162859
Actinopolymorpha_cephalotaxi_CPCC_202808	carveme	0.1775
Eubacterium_nodatum_ATCC_33099	carveme	0.265742
Ramlibacter_tataouinensis_TTB310	carveme	0.151618
Propionibacterium_acidifaciens_DSM_21887	carveme	0.204051
Afifella_marina_DSM_2698	carveme	0.146312
Sporosarcina_koreensis_S_K12	carveme	0.1875
Aliivibrio_salmonicida_LFI1238	carveme	0.0904931
Roseovarius_pacificus_DSM_29589	carveme	0.161888
Blautia_hansenii_DSM_20583	carveme	0.253881
Marinomonas_posidonica_IVIA_Po_181	carveme	0.123894
Pantoea_septica_LMG_5345	carveme	0.0509835
Salinispora_arenicola_CNS_205	carveme	0.196919
Auraticoccus_monumenti_MON_2_2	carveme	0.204609
Cyclobacterium_lianum_CGMCC_1_6102	carveme	0.192563
Marinobacterium_profundum_PAMC_27536	carveme	0.144394
Mesoplasma_chauliocola_ATCC_49578	carveme	0.419414
Rosenbergiella_nectarea_8N4	carveme	0.0904613
Hymenobacter_norwichensis_DSM_15439	carveme	0.189934
Nitrosomonas_europaea_ATCC_19718	carveme	0.193811
Rhodococcus_defluvii_Ca11	carveme	0.202208
Nocardia_takedensis_NBRC_100417	carveme	0.188213
Labrenzia_alexandrii_DFL_11	carveme	0.156819
Liberibacter_crescens_BT_1	carveme	0.290292
Apibacter_mensalis_R_53146	carveme	0.247423
Mesorhizobium_ciceri_ca181	carveme	0.168427
Mycoplasma_pullorum_B359_6	carveme	0.461538
Dehalobacterium_formicoaceticum_DMC	carveme	0.260045
Kerstersia_gyiorum_CG1	carveme	0.133297
Thermus_thermophilus_HB8	carveme	0.192397
Thermanaeromonas_toyohensis_ToBE	carveme	0.20361
Lactobacillus_helveticus_CAUH18	carveme	0.286837
Oceanococcus_atlanticus_22II_S10r2	carveme	0.148099
Algoriphagus_ornithinivorans_DSM_15282	carveme	0.194938
Bacteroides_faecichinchillae_JCM_17102	carveme	0.23254
Tepidimicrobium_xylanilyticum_DSM_23310	carveme	0.256657
Desulfovibrio_dechloracetivorans_BerOc1	carveme	0.177894
Desulfosporosinus_meridiei_DSM_13257	carveme	0.155888
Staphylococcus_condimenti_DSM_11674	carveme	0.222222
Spongiibacter_tropicus_DSM_19543	carveme	0.158648
Mycoplasma_alligatoris_A21JP2	carveme	0.47181
Bifidobacterium_coryneforme_LMG18911	carveme	0.243707
Geobacter_daltonii_FRC_32	carveme	0.151743
Kordiimonas_gwangyangensis_DSM_19435_JCM_12864	carveme	0.162
Rhodovibrio_salinarum_DSM_9154	carveme	0.165538
Caulobacter_henricii_CB4	carveme	0.182043
Caldanaerobacter_subterraneus_subsp_tengcongensis_MB4	carveme	0.260837
Virgibacillus_necropolis_LMG_19488	carveme	0.153846
Moorella_thermoacetica_ATCC_39073	carveme	0.210443
Deinococcus_murrayi_DSM_11303	carveme	0.209503
Chryseobacterium_gregarium_DSM_19109	carveme	0.195203
Hungatella_hathewayi_DSM_13479	carveme	0.225723
Enterococcus_gilvus_ATCC_BAA_350	carveme	0.206481
Methyloceanibacter_methanicus_R_67174	carveme	0.191874
Staphylococcus_saprophyticus_subsp_saprophyticus_ATCC_15305	carveme	0.200897
Faecalibaculum_rodentium_Alo17	carveme	0.242585
Bartonella_washoensis_Sb944nv	carveme	0.29486
Bacillus_sporothermodurans_B4102	carveme	0.169492
Rickettsia_typhi_str_Wilmington	carveme	0.382324
Actinomyces_ruminicola_KPR_7B	carveme	0.233438
Azorhizobium_doebereinerae_UFLA1_100	carveme	0.152643
Bacteroides_pectinophilus_ATCC_43243	carveme	0.29461
Microbulbifer_donghaiensis_CGMCC_1_7063	carveme	0.130704
Suttonella_ornithocola_CCUG_49457	carveme	0.159574
Syntrophobacter_fumaroxidans_MPOB	carveme	0.185897
Halomonas_boliviensis_LC1	carveme	0.104418
Thermocrinis_albus_DSM_14484	carveme	0.235395
Novosphingobium_rosa_NBRC_15208	carveme	0.153684
Lactobacillus_equigenerosi_DSM_18793_JCM_14505	carveme	0.41358
Mycobacterium_salmoniphilum_D16Q15	carveme	0.178649
Tessaracoccus_lapidicaptus_IPBSL_7	carveme	0.229596
Flavobacterium_rivuli_WB_3_3_2_DSM_21788	carveme	0.19288
Lacinutrix_himadriensis_E4_9a	carveme	0.223994
Sinomonas_mesophila_MPKL_26	carveme	0.173854
Carnobacterium_jeotgali_MS3	carveme	0.220986
Aequorivita_viscosa_CGMCC_1_11023	carveme	0.229102
Tsukamurella_pseudospumae_JCM_13375	carveme	0.19006
Clostridium_oryzae_DSM_28571	carveme	0.175551
Murdochiella_massiliensis_SIT12	carveme	0.290754
Actinokineospora_inagensis_DSM_44258	carveme	0.202335
Pseudomonas_benzenivorans_DSM_8628	carveme	0.126582
Serratia_symbiotica_type_strain_CWBI_2_3	carveme	0.129282
Neomicrococcus_aestuarii_B18	carveme	0.207034
Halanaerobium_hydrogeniformans	carveme	0.214554
Prevotella_multisaccharivorax_DSM_17128	carveme	0.250189
Anaerovorax_odorimutans_DSM_5092	carveme	0.194079
Coprococcus_eutactus_ATCC_27759	carveme	0.270247
Aquimarina_spongiae_DSM_22623	carveme	0.205079
Lacticigenium_naphtae_DSM_19658	carveme	0.273271
Pacificimonas_flava_JLT2015	carveme	0.169323
Corynebacterium_sputi_DSM_45148	carveme	0.207824
Taylorella_asinigenitalis_MCE3	carveme	0.272799
Leuconostoc_gelidum_subsp_gasicomitatum_LMG_18811_type_strain_LMG_18811	carveme	0.214357
Geminicoccus_roseus_DSM_18922	carveme	0.161987
Gallionella_capsiferriformans_ES_2	carveme	0.154844
Streptomyces_guanduensis_CGMCC_4_2022	carveme	0.17399
Rhizobium_larrymoorei_ATCC_51759	carveme	0.178996
Natranaerobius_thermophilus_JW_NM_WN_LF	carveme	0.193994
Cellulomonas_gilvus_ATCC_13127	carveme	0.21423
Mycoplasma_canadense_HAZ360_1	carveme	0.465368
Desulfovibrio_salexigens_DSM_2638	carveme	0.170478
Thioclava_nitratireducens_25B10_4	carveme	0.143843
Oceanicella_actignis_CGMCC_1_10808	carveme	0.185648
Halomonas_pantelleriensis_AAP	carveme	0.117561
Helicobacter_rodentium_ATCC_700285	carveme	0.273821
Arthrobacter_luteolus_NBRC_107841	carveme	0.170923
Aequorivita_capsosiphonis_DSM_23843	carveme	0.194951
Pontibacillus_yanchengensis_Y32	carveme	0.159609
Desulfotomaculum_intricatum_NBRC_109411	carveme	0.200669
Paenibacillus_tianmuensis_CGMCC_1_8946	carveme	0.149432
Leptospira_wolffii_serovar_Khorat_str_Khorat_H2	carveme	0.197193
Campylobacter_gracilis_ATCC_33236	carveme	0.205411
Lacimicrobium_alkaliphilum_YelD216	carveme	0.158129
Pseudoalteromonas_shioyasakiensis_JCM_18891	carveme	0.115427
Hymenobacter_psychrotolerans_DSM_18569	carveme	0.195638
Nesiotobacter_exalbescens_DSM_16456	carveme	0.154286
Bacteroides_ovatus_ATCC_8483	carveme	0.202121
Alteromonas_stellipolaris_LMG_21861	carveme	0.131416
Lutibaculum_baratangense_AMV1	carveme	0.181501
Fervidobacterium_gondwanense_DSM_13020	carveme	0.327022
Desulfatitalea_tepidiphila_S28bF	carveme	0.159774
Brachybacterium_phenoliresistens_W13A50	carveme	0.18114
Syntrophomonas_wolfei_subsp_wolfei_str_Goettingen_G311	carveme	0.224662
Williamwhitmania_taraxaci_A7P_90m	carveme	0.201797
Ornithinibacillus_californiensis_DSM_16628	carveme	0.176152
Noviherbaspirillum_humi_U15	carveme	0.128652
Porphyrobacter_tepidarius_DSM_10594	carveme	0.179178
Algoriphagus_mannitolivorans_DSM_15301	carveme	0.174126
Lactobacillus_sharpeae_JCM_1186_DSM_20505	carveme	0.253684
Streptomyces_scabrisporus_DSM_41855	carveme	0.164007
Wigglesworthia_glossinidia_endosymbiont_of_Glossina_morsitans_morsitans_Yale_colony	carveme	0.273572
Robiginitalea_biformata_HTCC2501	carveme	0.198192
Prevotella_nanceiensis_DSM_19126_JCM_15639	carveme	0.287582
Nocardiopsis_alba_ATCC_BAA_2165	carveme	0.149095
Marinobacter_subterrani_JG233	carveme	0.124405
Brachyspira_hyodysenteriae_ATCC_27164_B_78	carveme	0.213164
Nocardia_brevicatena_NBRC_12119	carveme	0.207713
Thioclava_indica_DT23_4	carveme	0.152752
Bifidobacterium_commune_R_52791	carveme	0.289172
Modestobacter_marinus_BC501	carveme	0.17709
Lamprocystis_purpurea_DSM_4197	carveme	0.148241
Lachnospira_multipara_ATCC_19207	carveme	0.2
Spirosoma_radiotolerans_DG5A	carveme	0.165724
Acidipropionibacterium_thoenii_DSM_20276	carveme	0.235678
Catenulispora_acidiphila_DSM_44928	carveme	0.148633
Chryseobacterium_piscicola_DSM_21068	carveme	0.226955
Gordonia_shandongensis_DSM_45094	carveme	0.222317
Streptococcus_urinalis_2285_97	carveme	0.247903
Streptomyces_mobaraensis_NBRC_13819_DSM_40847	carveme	0.168328
Syntrophothermus_lipocalidus_DSM_12680	carveme	0.194876
Desnuesiella_massiliensis_mt10	carveme	0.203643
Blattabacterium_cuenoti_BPAA	carveme	0.305741
Sneathiella_glossodoripedis_JCM_23214	carveme	0.225638
Stenotrophomonas_daejeonensis_JCM_16244	carveme	0.157432
Lactobacillus_fructivorans_ATCC_27394	carveme	0.337247
Paraburkholderia_rhizoxinica_HKI_454	carveme	0.184452
Flavobacterium_gelidilacus_DSM_15343	carveme	0.204992
Fusobacterium_massiliense_Marseille_P2749	carveme	0.266889
Lactobacillus_perolens_DSM_12744	carveme	0.221088
Friedmanniella_luteola_DSM_21741	carveme	0.213444
Corynebacterium_flavescens_OJ8	carveme	0.186455
Methylophaga_muralis_Bur_1	carveme	0.196135
Mycobacterium_bacteremicum_DSM_45578	carveme	0.177539
Mycobacterium_palustre_DSM_44572	carveme	0.173063
Aphanizomenon_flos_aquae_NIES_81	carveme	0.236931
Granulicella_rosea_DSM_18704	carveme	0.182776
Salinispora_tropica_CNB_440	carveme	0.174442
Lactobacillus_fermentum_IFO_3956	carveme	0.254867
Friedmanniella_flava_CGMCC_4_6856	carveme	0.198976
Pyramidobacter_piscolens_W5455	carveme	0.236559
Halomonas_ilicicola_DSM_19980	carveme	0.11345
Streptomyces_uncialis_DCA2648	carveme	0.182666
Pantoea_agglomerans_C410P1	carveme	0.0512416
Nakamurella_lactea_DSM_19367	carveme	0.186976
Thermoactinomyces_vulgaris_NRRL_F_5595	carveme	0.185574
Streptomyces_hokutonensis_R1_NS_10	carveme	0.153771
Oenococcus_kitaharae_DSM_17330	carveme	0.288344
Paenibacillus_barengoltzii_G22	carveme	0.191129
Flavobacterium_saccharophilum_DSM_1811	carveme	0.196245
Snodgrassella_alvi_wkB2	carveme	0.17971
Thalassolituus_oleivorans_MIL_1	carveme	0.172918
Provencibacterium_massiliense_Marseille_P2780	carveme	0.237676
Pantoea_dispersa_EGD_AAK13	carveme	0.0497861
Rhizobium_oryziradicis_N19	carveme	0.149697
Acinetobacter_boissieri_ANC_4422	carveme	0.157862
Thermoflexus_hugenholtzii_JAD2	carveme	0.222132
Herbaspirillum_seropedicae_Z67	carveme	0.135576
Solirubrobacter_soli_DSM_22325	carveme	0.168872
Lactobacillus_curieae_CCTCC_M_2011381	carveme	0.21752
Maribacter_forsetii_DSM_18668	carveme	0.173089
Nocardia_transvalensis_NBRC_15921	carveme	0.169406
Mycobacterium_longobardum_DSM_45394	carveme	0.19755
Spiroplasma_mirum_ATCC_29335_SMCA	carveme	0.465041
Ensifer_sojae_CCBAU_05684	carveme	0.147186
Roseibacterium_elongatum_DSM_19469_DFL_43	carveme	0.194188
Saccharibacillus_kuerlensis_DSM_22868	carveme	0.207128
Novosphingobium_aromaticivorans_DSM_12444	carveme	0.197415
Yuhushiella_deserti_CGMCC_4_5579	carveme	0.178242
Ancylobacter_rudongensis_CGMCC_1_1761	carveme	0.185862
Cyanobacterium_aponinum_PCC_10605	carveme	0.239707
Clostridium_merdae_Marseille_P2953	carveme	0.205502
Chlorobium_phaeovibrioides_DSM_265	carveme	0.218257
Moraxella_caprae_DSM_19149	carveme	0.14557
Streptomyces_azureus_ATCC_14921	carveme	0.163187
Roseiflexus_castenholzii_DSM_13941	carveme	0.204264
Siccibacter_turicensis_LMG_23730	carveme	0.0484252
Idiomarina_atlantica_MCCC_1A10513	carveme	0.133451
Streptomyces_varsoviensis_NRRL_ISP_5346	carveme	0.176923
Marinobacter_nitratireducens_AK21	carveme	0.144662
Rickettsia_akari_str_Hartford	carveme	0.336235
Idiomarina_indica_CGMCC_1_10824	carveme	0.15493
Psychroserpens_damuponensis_JCM_17632	carveme	0.208125
Flaviramulus_basaltis_DSM_18180	carveme	0.199615
Johnsonella_ignava_ATCC_51276	carveme	0.257032
Streptococcus_massiliensis_DSM_18628	carveme	0.233533
Sulfuritalea_hydrogenivorans_sk43H_DSM_22779	carveme	0.171925
Paracoccus_seriniphilus_DSM_14827	carveme	0.141795
Prevotella_oulorum_JCM_14966	carveme	0.339236
Thalassospira_australica_NP3b2	carveme	0.169014
Archangium_gephyra_DSM_2261	carveme	0.167548
Neptunomonas_antarctica_S3_22	carveme	0.132522
Mucilaginibacter_paludis_DSM_18603	carveme	0.166475
Brackiella_oedipodis_DSM_13743	carveme	0.167889
Halomonas_huangheensis_BJGMM_B45	carveme	0.109555
Pseudomonas_aeruginosa_PAO1	carveme	0.099076
Microtetraspora_malaysiensis_NBRC_100735	carveme	0.173676
Pararhodospirillum_photometricum_DSM_122	carveme	0.201407
Tepidanaerobacter_acetatoxydans_Re1	carveme	0.213716
Bacillus_circulans_NBRC_13626	carveme	0.183011
Sphingomonas_phyllosphaerae_FA2	carveme	0.193666
Anaerotignum_lactatifermentans_DSM_14214	carveme	0.211786
Lactobacillus_parabuchneri_FAM21731	carveme	0.223602
Mycoplasma_anseris_ATCC_49234	carveme	0.498106
Thiomicrospira_cyclica_ALM1	carveme	0.204953
Leuconostoc_pseudomesenteroides_PS12	carveme	0.233879
Ehrlichia_canis_str_Jake	carveme	0.29881
Ktedonobacter_racemifer_DSM_44963_SOSP1_21	carveme	0.152862
actinobacterium_LLX17	carveme	0.226868
Flavobacterium_seoulense_EM1321	carveme	0.203329
Nonomuraea_candida_NRRL_B_24552	carveme	0.152208
Acinetobacter_towneri_DSM_14962_CIP_107472	carveme	0.122498
Clostridium_butyricum_KNU_L09	carveme	0.158719
Ezakiella_massiliensis_Marseille_P2951	carveme	0.371111
Aliifodinibius_roseus_DSM_21986	carveme	0.142489
Alishewanella_agri_BL06	carveme	0.129213
Aureimonas_ureilytica_DSM_18598_NBRC_106430	carveme	0.155765
Nesterenkonia_massiliensis_NP1	carveme	0.20598
Bosea_thiooxidans_DSM_9653	carveme	0.149782
Thauera_humireducens_SgZ_1	carveme	0.147682
Sporomusa_ovata_DSM_2662	carveme	0.162562
Bacillus_alkalitelluris_10368	carveme	0.183776
Desulfobacterium_vacuolatum_DSM_3385	carveme	0.2067
Sediminibacterium_salmoneum_NBRC_103935	carveme	0.223301
Sanguibacter_marinus_DSM_19083	carveme	0.217656
Arenimonas_donghaensis_DSM_18148_HO3_R19	carveme	0.162879
Endozoicomonas_numazuensis_DSM_25634	carveme	0.0970504
Comamonas_badia_DSM_17552	carveme	0.159049
Sulfurimonas_hongkongensis_AST_10	carveme	0.247164
Microbacterium_ketosireducens_DSM_12510	carveme	0.191877
Glycomyces_sambucus_CGMCC_4_3147	carveme	0.211912
Psychromonas_hadalis_ATCC_BAA_638	carveme	0.0991132
Rickettsia_bellii_RML369_C	carveme	0.398463
Leuconostoc_lactis_WiKim40	carveme	0.20296
Oceanobacillus_jeddahense_S5	carveme	0.161782
Streptomyces_aurantiacus_NRRL_ISP_5412	carveme	0.174307
Campylobacter_sputorum_bv_faecalis_CCUG_20703	carveme	0.233427
Bilophila_wadsworthia_ATCC_49260	carveme	0.172792
Agrobacterium_albertimagni_AOL15	carveme	0.160625
Nocardioides_szechwanensis_CGMCC_1_11147	carveme	0.194922
Clostridium_paraputrificum_AGR2156	carveme	0.191441
Thermus_oshimai_JL_2	carveme	0.202057
Moraxella_lincolnii_CCUG_9405	carveme	0.157177
Mogibacterium_timidum_ATCC_33093	carveme	0.315122
Thermorudis_peleae_KI4	carveme	0.237603
Thiothrix_disciformis_DSM_14473	carveme	0.133889
Mycoplasma_molare_ATCC_27746	carveme	0.474695
Novosphingobium_barchaimii_NS277	carveme	0.185042
Vagococcus_lutrae_LBD1	carveme	0.264648
Alicycliphilus_denitrificans_K601	carveme	0.129464
Flavobacterium_frigoris_DSM_15719	carveme	0.180747
Bifidobacterium_subtile_LMG_11597	carveme	0.234416
Calothrix_sp_PCC_6303	carveme	0.206375
Parasutterella_excrementihominis_YIT_11859	carveme	0.198042
Prevotella_timonensis_4401737_DSM_22865_JCM_15640	carveme	0.252508
Bacillus_horikoshii_20a	carveme	0.169515
Acetobacter_cibinongensis_4H_1	carveme	0.20839
Spongiibacter_marinus_DSM_19753	carveme	0.193838
Desulfitobacterium_dichloroeliminans_LMG_P_21439	carveme	0.193684
Tropicibacter_multivorans_CECT_7557	carveme	0.168281
Nitratifractor_salsuginis_DSM_16511	carveme	0.240393
Leifsonia_rubra_CMS_76R	carveme	0.242925
Microbulbifer_agarilyticus_GP101	carveme	0.15836
Haemophilus_paracuniculus_CCUG_43573	carveme	0.144626
Corynebacterium_freiburgense_DSM_45254	carveme	0.219144
Anaeromassilibacillus_senegalensis_mt9	carveme	0.240953
Spirosoma_aerolatum_KACC_17939	carveme	0.152941
Edaphobacillus_lindanitolerans_MNA4	carveme	0.20263
Alkalibacter_saccharofermentans_DSM_14828	carveme	0.227235
Acinetobacter_schindleri_ACE	carveme	0.147095
Buchnera_aphidicola_Tuberolachnus_salignus_BTs	carveme	0.421589
Persephonella_marina_EX_H1	carveme	0.224556
Coprobacter_secundus_177	carveme	0.204293
Pantoea_ananatis_LMG_20103	carveme	0.0659802
Sediminibacillus_albus_CGMCC_1_6502	carveme	0.168928
Mucilaginibacter_polytrichastri_RG4_7	carveme	0.176692
Solemya_velum_gill_symbiont_WH	carveme	0.2
Actinomyces_slackii_ATCC_49928	carveme	0.2262
Aquabacterium_parvum_B6	carveme	0.138107
Streptomyces_atroolivaceus_NRRL_ISP_5137	carveme	0.155273
Variovorax_soli_NBRC_106424	carveme	0.124488
Capnocytophaga_canimorsus_Cc5	carveme	0.223972
Cetobacterium_ceti_ATCC_700028	carveme	0.210172
Spiroplasma_kunkelii_CR2_3x	carveme	0.472628
Psychrilyobacter_atlanticus_DSM_19335	carveme	0.177719
Denitrobacterium_detoxificans_NPOH1	carveme	0.251212
Pseudomonas_rhizosphaerae_DSM_16299	carveme	0.12704
Turicimonas_muris_YL45	carveme	0.215771
Nonlabens_dokdonensis_DSW_6	carveme	0.211722
Prevotella_falsenii_DSM_22864_JCM_15124	carveme	0.263405
Mobilibacterium_timonense_Marseille_P3194	carveme	0.274055
Mycobacterium_intracellulare_ATCC_13950	carveme	0.199248
Rhodopseudomonas_palustris_BAL398	carveme	0.179215
Vibrio_tasmaniensis_LGP32	carveme	0.075906
Bartonella_ancashensis_20_00	carveme	0.307534
Pseudomonas_fuscovaginae_LMG_2158	carveme	0.118085
Pseudomonas_syringae_pv_tomato_str_DC3000	carveme	0.129775
Risungbinella_massiliensis_GD1	carveme	0.18086
Paenisporosarcina_quisquiliarum_SK_55	carveme	0.203964
Chamaesiphon_minutus_PCC_6605	carveme	0.226335
Nitrospira_defluvii	carveme	0.185768
Chryseobacterium_scophthalmum_DSM_16779	carveme	0.225949
Deinococcus_ficus_DSM_19119	carveme	0.176
Peptoclostridium_litorale_DSM_5388_W6	carveme	0.18802
Cnuella_takakiae_RG1_1	carveme	0.185625
Mariniphaga_anaerophila_DSM_26910	carveme	0.201083
Corynebacterium_kroppenstedtii_DSM_44385	carveme	0.220999
Henriciella_litoralis_DSM_22014	carveme	0.185547
Clostridium_acetobutylicum_ATCC_824	carveme	0.1625
Lactobacillus_acidipiscis_ACA_DC_1533	carveme	0.240218
Alistipes_inops_627	carveme	0.290941
Aeromonas_eucrenophila_CECT_4224	carveme	0.0814782
Streptococcus_sanguinis_SK36	carveme	0.243103
Criblamydia_sequanensis_CRIB_18	carveme	0.230026
Prevotella_oris_DSM_18711_JCM_12252	carveme	0.334237
Microvirgula_aerodenitrificans_DSM_15089	carveme	0.145865
Corynebacterium_urinapleomorphum_Marseille_P2799	carveme	0.212212
Arcobacter_lekithochrous_LFT_1_7	carveme	0.190577
Ralstonia_mannitolilytica_SN82F48	carveme	0.127051
Corynebacterium_phoceense_MC1	carveme	0.268745
Denitrovibrio_acetiphilus_DSM_12809	carveme	0.197584
Ammonifex_degensii_KC4	carveme	0.219382
Kosmotoga_pacifica_SLHLJ1	carveme	0.286772
Idiomarina_woesei_DSM_27808	carveme	0.127593
Porphyrobacter_sanguineus_DSM_11032	carveme	0.184402
Methylomarinum_vadi_IT_4	carveme	0.164106
Maribacter_antarcticus_DSM_21422	carveme	0.191544
Caryophanon_tenue_DSM_14152	carveme	0.160819
Pseudomonas_sagittaria_JCM_18195	carveme	0.149053
Corynebacterium_glyciniphilum_AJ_3170	carveme	0.200145
Chryseobacterium_zeae_DSM_27623	carveme	0.195219
Clostridium_hylemonae_DSM_15053	carveme	0.210206
Numidum_massiliense_mt3	carveme	0.188285
Nitritalea_halalkaliphila_LW7	carveme	0.3
Herbaspirillum_autotrophicum_IAM_14942	carveme	0.120482
Jejuia_pallidilutea_JCM_19301	carveme	0.275076
Bacteroides_coprocola_DSM_17136	carveme	0.202182
Corynebacterium_urealyticum_DSM_7109	carveme	0.254496
Fervidicola_ferrireducens_Y170	carveme	0.221764
Terasakiispira_papahanaumokuakeensis_PH27A	carveme	0.129659
Gluconobacter_oxydans_621H	carveme	0.221329
Azovibrio_restrictus_DSM_23866	carveme	0.151148
Oenococcus_oeni_PSU_1	carveme	0.312943
Dokdonella_immobilis_CGMCC_1_7659	carveme	0.167081
Treponema_socranskii_subsp_paredis_ATCC_35535	carveme	0.27
Spiroplasma_apis_B31	carveme	0.379416
Sphingobium_faniae_CGMCC_1_7749	carveme	0.15601
Chromobacterium_subtsugae_PRAA4_1	carveme	0.134114
Gallaecimonas_xiamenensis_3_C_1	carveme	0.122886
Kocuria_indica_NIO_1021	carveme	0.166536
Poseidonocella_pacifica_DSM_29316	carveme	0.171798
Rickettsia_japonica_YH	carveme	0.345143
Listeria_weihenstephanensis_FSL_R9_0317	carveme	0.26929
Kallipyga_gabonensis_GM4	carveme	0.299238
Clostridium_populeti_743A	carveme	0.176294
Pseudomonas_monteilii_USDA_ARS_USMARC_56711	carveme	0.137725
Bacillus_caseinilyticus_SP	carveme	0.161389
Carnobacterium_inhibens_subsp_gilichinskyi_WN1359	carveme	0.203791
Thiolapillus_brandeum_Hiromi_1	carveme	0.150252
Sphingomonas_wittichii_RW1	carveme	0.152251
Prevotella_albensis_DSM_11370_JCM_12258	carveme	0.253373
Gordonibacter_massiliensis_Marseille_P2775	carveme	0.247447
Gordonia_neofelifaecis_NRRL_B_59395	carveme	0.177316
Facklamia_miroungae_ATCC_BAA_466	carveme	0.290709
Geodermatophilus_pulveris_DSM_46839	carveme	0.190374
Caballeronia_concitans	carveme	0.108961
Microlunatus_soli_DSM_21800	carveme	0.166459
Actinomyces_hongkongensis_HKU8	carveme	0.335814
Sandaracinus_amylolyticus_DSM_53668	carveme	0.168868
Herpetosiphon_geysericola_DSM_7119	carveme	0.189776
Aminiphilus_circumscriptus_DSM_16581	carveme	0.238817
Thioclava_marina_11_10_0_13	carveme	0.162651
Bergeyella_zoohelcum_ATCC_43767	carveme	0.221743
Turicibacter_sanguinis_2789STDY5834851	carveme	0.264133
Corynebacterium_jeikeium_FDAARGOS_328	carveme	0.202691
Lactobacillus_graminis_DSM_20719	carveme	0.2922
Mycobacterium_kyorinense_KUM060204T	carveme	0.225856
Bacillus_alcalophilus_ATCC_27647_CGMCC_1_3604_AV1934	carveme	0.163341
Corynebacterium_bovis_DSM_20582_CIP_54_80	carveme	0.249081
Capnocytophaga_haemolytica_CCUG_32990	carveme	0.219048
Caryophanon_latum_DSM_14151	carveme	0.18425
Pirellula_staleyi_DSM_6068	carveme	0.189378
Bartonella_taylorii_8TBB	carveme	0.286398
Algoriella_xinjiangensis_XJ109	carveme	0.200858
Marivita_cryptomonadis_CL_SK44	carveme	0.154888
Bacillus_mannanilyticus_JCM_10596	carveme	0.217422
Ruegeria_mobilis_F1926	carveme	0.166955
Prochlorococcus_marinus_str_MIT_9515	carveme	0.258451
Chlorobium_chlorochromatii_CaD3	carveme	0.205951
Oceanicaulis_alexandrii_DSM_11625	carveme	0.205128
Aquimarina_longa_SW024	carveme	0.199577
Sphingopyxis_fribergensis_Kp5_2	carveme	0.165143
Sphaerochaeta_coccoides_DSM_17374	carveme	0.263531
Desulfobacca_acetoxidans_DSM_11109	carveme	0.232061
Bacillus_aquimaris_TF_12_TF12	carveme	0.165055
Borreliella_japonica_ATCC_51557	carveme	0.397959
Halanaerobium_congolense_WG6	carveme	0.204009
Desulfacinum_infernum_DSM_9756	carveme	0.183713
Enterorhabdus_mucosicola_DSM_19490	carveme	0.250233
Bacillus_bogoriensis_ATCC_BAA_922	carveme	0.154412
Lysobacter_daejeonensis_GH1_9	carveme	0.141628
Yangia_pacifica_DSM_26894	carveme	0.132574
Desulfovibrio_hydrothermalis_AM13_DSM_14728	carveme	0.180926
Gordonia_hydrophobica_NBRC_16057	carveme	0.180723
Corynebacterium_imitans_DSM_44264	carveme	0.241497
Fabibacter_misakiensis_SK_8	carveme	0.222667
Microbacteriaceae_bacterium_Alg239_V181	carveme	0.232542
Kandleria_vitulina_DSM_20405	carveme	0.226705
Acinetobacter_tandoii_DSM_14970_CIP_107469	carveme	0.14502
Clostridium_dakarense_FF1	carveme	0.216361
Kineococcus_radiotolerans_SRS30216_ATCC_BAA_149	carveme	0.175187
Mycobacterium_obuense_DSM_44075	carveme	0.181173
Corynebacterium_epidermidicanis_DSM_45586	carveme	0.211149
Alicyclobacillus_vulcanalis_DSM_16176	carveme	0.150694
Terribacillus_halophilus_T_h1	carveme	0.200253
Pseudoalteromonas_piscicida_DE2_B	carveme	0.169923
Streptomyces_cacaoi_subsp_cacaoi_NRRL_B_1220	carveme	0.162925
Mycoplasma_lipofaciens_ATCC_35015	carveme	0.430255
Pseudomonas_guineae_LMG_24016	carveme	0.137758
Clostridium_estertheticum_subsp_estertheticum_DSM_8809	carveme	0.151325
Marinitoga_piezophila_KA3	carveme	0.284715
Salipaludibacillus_aurantiacus_S9	carveme	0.178439
Aquiflexum_balticum_DSM_16537	carveme	0.177249
Aureimonas_frigidaquae_JCM_14755	carveme	0.154971
Clostridium_cadaveris_AGR2141	carveme	0.197428
Alkalispirochaeta_americana_ASpG1	carveme	0.25295
Gordonia_effusa_NBRC_100432	carveme	0.187959
Mycoplasma_fermentans_M64	carveme	0.437398
Aeromicrobium_choanae_9H_4	carveme	0.206656
Bifidobacterium_crudilactis_LMG_23609	carveme	0.264844
Streptomyces_paucisporeus_CGMCC_4_2025	carveme	0.151958
Corynebacterium_massiliense_DSM_45435	carveme	0.246198
Pseudooceanicola_nitratireducens_DSM_29619	carveme	0.144869
Rufibacter_tibetensis_1351	carveme	0.179151
Leptonema_illini_DSM_21528	carveme	0.175487
Fictibacillus_macauensis_ZFHKF_1	carveme	0.181759
Algicola_sagamiensis_DSM_14643	carveme	0.12942
Tessaracoccus_flavescens_SST_39T	carveme	0.217852
Sporosarcina_newyorkensis_2681	carveme	0.157303
Asaia_astilbis_JCM_15831	carveme	0.277367
Maledivibacter_halophilus_M1	carveme	0.178021
Janibacter_indicus_CGMCC_1_12511	carveme	0.186364
Bacillus_anthracis_str_Sterne	carveme	0.161502
Novibacillus_thermophilus_SG_1	carveme	0.217044
Jeotgalibaca_dankookensis_EX_07	carveme	0.243085
Mycobacterium_wolinskyi_ATCC_700010	carveme	0.162252
Elizabethkingia_anophelis_NUHP1	carveme	0.188789
Aliterella_atlantica_CENA595	carveme	0.211552
Actinomyces_polynesiensis_MS2	carveme	0.240628
Stenotrophomonas_panacihumi_JCM_16536	carveme	0.16307
Pectobacterium_carotovorum_subsp_carotovorum_PC1	carveme	0.0450918
Virgibacillus_pantothenticus_DSM_26	carveme	0.164901
Ruminococcus_bicirculans_80_3	carveme	0.203001
Bartonella_tamiae_Th307	carveme	0.220557
Mycobacterium_europaeum_CSUR_P1344	carveme	0.198384
Marinovum_algicola_DG_898	carveme	0.148747
Borrelia_burgdorferi_B31	carveme	0.392236
Lysinimicrobium_subtropicum_NBRC_109396	carveme	0.226968
Lactobacillus_florum_DSM_22689_JCM_16035	carveme	0.286396
Aeromonas_fluvialis_LMG_24681	carveme	0.0980216
Antarctobacter_heliothermus_DSM_11445	carveme	0.161955
Lactobacillus_coryniformis_subsp_coryniformis_KCTC_3167_DSM_20001	carveme	0.22081
Actinomadura_rifamycini_DSM_43936	carveme	0.16031
Methyloprofundus_sedimenti_WF1	carveme	0.186221
Vagococcus_penaei_CD276	carveme	0.22686
Niastella_populi_208	carveme	0.165763
Traorella_massiliensis_Marseille_P3110	carveme	0.27224
Rhizobium_leguminosarum_bv_trifolii_WSM1689	carveme	0.152827
Streptococcus_equinus_AG46	carveme	0.240706
Neisseria_weaveri_NCTC13585	carveme	0.157776
Rickettsia_conorii_str_Malish_7	carveme	0.344626
Gilliamella_apicola_wkB1	carveme	0.106874
Coprothermobacter_proteolyticus_DSM_5265	carveme	0.351119
Nitrosomonas_oligotropha_Nm75	carveme	0.170387
Pseudomonas_litoralis_2SM5	carveme	0.131002
Prochlorococcus_marinus_str_MIT_9211_MIT9211	carveme	0.249431
Kriegella_aquimaris_DSM_19886	carveme	0.174985
Modestobacter_caceresii_KNN_45_2b	carveme	0.180698
Legionella_shakespearei_DSM_23087	carveme	0.16737
Mycobacterium_mageritense_DSM_44476_CIP_104973	carveme	0.171333
Ventosimonas_gracilis_CV58	carveme	0.192053
Clostridium_asparagiforme_DSM_15981	carveme	0.194319
Lagierella_massiliensis_SIT14	carveme	0.330803
Lysinibacillus_fusiformis_RB_21	carveme	0.159031
Blautia_schinkii_DSM_10518	carveme	0.212682
Photobacterium_gaetbulicola_Gung47	carveme	0.0774135
Streptomyces_canus_DSM_40275	carveme	0.154185
Sediminispirochaeta_smaragdinae_DSM_11293	carveme	0.204997
Mediterranea_massiliensis_Marseille_P2645	carveme	0.24116
Thalassomonas_actiniarum_A5K_106	carveme	0.125511
Paenibacillus_alginolyticus_DSM_5050_NBRC_15375	carveme	0.146906
Silicibacter_lacuscaerulensis_ITI_1157	carveme	0.177778
Corallococcus_coralloides_DSM_2259	carveme	0.168533
Jannaschia_pohangensis_DSM_19073	carveme	0.16532
Acetitomaculum_ruminis_DSM_5522	carveme	0.239386
Budvicia_aquatica_DSM_5075_ATCC_35567	carveme	0.0681818
Bacillus_abyssalis_DSM_25875	carveme	0.136234
Elstera_litoralis_Dia_1	carveme	0.260703
Marichromatium_purpuratum_984	carveme	0.156877
Lactobacillus_senioris_DSM_24302_JCM_17472	carveme	0.320602
Carnobacterium_alterfunditum_DSM_5972_pf4	carveme	0.214626
Negativicoccus_massiliensis_AT7	carveme	0.303588
Gordonia_desulfuricans_NBRC_100010	carveme	0.182745
Eubacterium_ramulus_ATCC_29099	carveme	0.216216
Desulfomicrobium_orale_DSM_12838	carveme	0.196262
Alteribacillus_persepolensis_DSM_21632	carveme	0.17107
Bifidobacterium_bohemicum_DSM_22767	carveme	0.252347
Sulfuricella_denitrificans_skB26	carveme	0.175589
Tessaracoccus_flavus_RP1T	carveme	0.22043
Seinonella_peptonophila_DSM_44666	carveme	0.202624
Thiobacillus_denitrificans_DSM_12475	carveme	0.156336
Vibrio_alginolyticus_NBRC_15630_ATCC_17749	carveme	0.0926573
Agarivorans_albus_MKT_106	carveme	0.0959811
Pseudoalteromonas_spongiae_UST010723_006	carveme	0.12036
Ochrovirga_pacifica_S85	carveme	0.207335
Flavobacterium_johnsoniae_UW101_UW101_ATCC_17061	carveme	0.186047
Hirschia_maritima_DSM_19733	carveme	0.180772
Clostridium_autoethanogenum_DSM_10061	carveme	0.166389
Lentzea_guizhouensis_DHS_C013	carveme	0.170745
Legionella_drancourtii_LLAP12	carveme	0.204309
Mailhella_massiliensis_Marseille_P3199	carveme	0.199426
Methyloceanibacter_marginalis_R_67177	carveme	0.302514
Dielma_fastidiosa_JC13	carveme	0.220637
Butyricimonas_synergistica_DSM_23225	carveme	0.231236
Glycomyces_arizonensis_DSM_44726	carveme	0.227039
Gemmobacter_nectariphilus_DSM_15620	carveme	0.177876
Paenibacillus_popilliae_ATCC_14706	carveme	0.214097
Loktanella_fryxellensis_DSM_16213	carveme	0.171053
Mesorhizobium_alhagi_CCNWXJ12_2	carveme	0.15
Lactobacillus_pobuzihii_E100301_KCTC_13174	carveme	0.26468
Streptomyces_sparsogenes_ATCC_25498	carveme	0.172304
Ornithinibacillus_contaminans_DSM_22953	carveme	0.178803
Terrisporobacter_glycolicus_ATCC_14880_DSM_1288	carveme	0.212446
Lawsonella_clevelandensis_X1036	carveme	0.287321
Magnetovibrio_blakemorei_MV_1	carveme	0.177996
Woeseia_oceani_XK5	carveme	0.148148
Lysinibacillus_odysseyi_34hs_1_NBRC_100172	carveme	0.160995
Corynebacterium_kutscheri_DSM_20755	carveme	0.246349
Chryseobacterium_aquaticum_KCTC_12483	carveme	0.223941
Thermobifida_cellulosilytica_TB100	carveme	0.21208
Anditalea_andensis_LY1	carveme	0.194357
Fortiea_contorta_PCC_7126	carveme	0.201422
Corynebacterium_pollutisoli_VDS	carveme	0.214466
Xanthomonas_sacchari_R1	carveme	0.167235
Staphylococcus_massiliensis_CCUG_55927	carveme	0.204842
Andreprevotia_lacus_DSM_23236	carveme	0.157244
Thiomicrospira_microaerophila_ASL8_2	carveme	0.223673
Mycoplasma_cricetuli_ATCC_35279	carveme	0.453427
Deinococcus_frigens_DSM_12807	carveme	0.204532
Shewanella_loihica_PV_4	carveme	0.0845771
Izhakiella_capsodis_N6PO6	carveme	0.0775975
Clostridium_felsineum_DSM_794	carveme	0.175913
Ehrlichia_chaffeensis_str_Arkansas	carveme	0.269663
Paraburkholderia_sacchari_LMG_19450	carveme	0.0862148
Thermoflexibacter_ruber_GEY_DSM_9560	carveme	0.198921
Microbacterium_oxydans_BEL4b	carveme	0.201361
Dactylosporangium_aurantiacum_NRRL_B_8018	carveme	0.153187
Lactobacillus_selangorensis_DSM_13344	carveme	0.268712
Rhizobium_lusitanum_P1_7	carveme	0.139409
Capnocytophaga_granulosa_ATCC_51502	carveme	0.230204
Knoellia_subterranea_KCTC_19937	carveme	0.19319
Salinihabitans_flavidus_DSM_27842	carveme	0.167509
Legionella_clemsonensis_CDC_D5610	carveme	0.20111
Oceanimonas_smirnovii_ATCC_BAA_899	carveme	0.10452
Thalassobacter_stenotrophicus_CECT_5294	carveme	0.160445
Bifidobacterium_actinocoloniiforme_DSM_22766	carveme	0.344896
Tetrasphaera_japonica_T1_X7	carveme	0.198942
Streptomyces_nanshensis_SCSIO_10429	carveme	0.160835
Myxococcus_stipitatus_DSM_14675	carveme	0.167032
Amycolatopsis_saalfeldensis_DSM_44993	carveme	0.168356
Aerococcus_urinaehominis_CCUG42038B	carveme	0.275281
Blochmannia_endosymbiont_of_Camponotus_Colobopsis_obliquus_757	carveme	0.267652
Dyella_japonica_UNC79MFTsu3_2	carveme	0.136257
Halomonas_halodenitrificans_DSM_735	carveme	0.115345
Desulfomicrobium_escambiense_DSM_10707	carveme	0.191196
Desulfococcus_multivorans_DSM_2059	carveme	0.146325
Oscillatoriales_cyanobacterium_JSC_12	carveme	0.20914
Buchnera_aphidicola_str_Sg_Schizaphis_graminum	carveme	0.303723
Mycobacterium_sinense_JDM601	carveme	0.18858
Atopobium_parvulum_DSM_20469	carveme	0.303922
Atopobium_deltae_DNF00019	carveme	0.271967
Amycolatopsis_xylanica_CPCC_202699	carveme	0.158854
Crenothrix_polyspora	carveme	0.176929
Rhodonellum_psychrophilum_GCM71_DSM_17998	carveme	0.195929
Acidaminococcus_timonensis_Marseille_P2764	carveme	0.24441
Robinsoniella_peoriensis_WT	carveme	0.191702
Parasaccharibacter_apium_G7_7_3c	carveme	0.243156
Bifidobacterium_adolescentis_ATCC_15703	carveme	0.271484
Rhizobium_undicola_ORS_992_ATCC_700741	carveme	0.163868
Millisia_brevis_NBRC_105863	carveme	0.163006
Lactobacillus_acetotolerans_NBRC_13120	carveme	0.326107
Novosphingobium_pentaromativorans_US6_1	carveme	0.163037
Streptococcus_marmotae_HTS5	carveme	0.271721
Atopobacter_phocae_ATCC_BAA_285	carveme	0.305987
Oleispira_antarctica_RB_8	carveme	0.156992
Martelella_mediterranea_DSM_17316_MACL11	carveme	0.128151
Neptunomonas_phycophila_CECT_8716	carveme	0.179426
Chryseobacterium_soldanellicola_DSM_17072	carveme	0.203435
Chitinophaga_arvensicola_DSM_3695	carveme	0.176541
Herbaspirillum_rhizosphaerae_UMS_37	carveme	0.130389
Lactobacillus_rhamnosus_GG_GG_ATCC_53103	carveme	0.239905
Spirosoma_montaniterrae_DY10	carveme	0.179257
Actinoplanes_rectilineatus_NRRL_B_16090	carveme	0.179868
Geobacter_bemidjiensis_Bem	carveme	0.136862
Xiangella_phaseoli_CGMCC_4_7038	carveme	0.185573
Thermoleophilum_album_ATCC_35263	carveme	0.245643
Micromonospora_narathiwatensis_DSM_45248	carveme	0.17464
Zunongwangia_mangrovi_DSM_24499	carveme	0.177008
Bacillus_enclensis_SGD_1123	carveme	0.156984
Tenacibaculum_ovolyticum_DSM_18103	carveme	0.198413
Aerococcus_sanguinicola_CCUG43001	carveme	0.244109
Marivita_geojedonensis_DPG_138	carveme	0.165803
Kribbia_dieselivorans_NBRC_106261	carveme	0.196911
Devosia_lucknowensis_L15	carveme	0.202964
Thauera_aminoaromatica_S2	carveme	0.146313
Halobacillus_salinus_Marseille_P2480	carveme	0.173818
Sulfobacillus_thermosulfidooxidans_DSM_9293	carveme	0.202918
Alistipes_timonensis_JC136_DSM_25383	carveme	0.22377
Lactobacillus_pasteurii_DSM_23907_CRBIP_24_76_type_strain_CRBIP_24_76	carveme	0.295503
Desulfotomaculum_putei_DSM_12395	carveme	0.206226
Vibrio_alginolyticus_RM_24_2	carveme	0.0707831
Clostridium_caminithermale_DSM_15212	carveme	0.204097
Intrasporangium_chromatireducens_Q5_1	carveme	0.173203
Immundisolibacter_cernigliae_TR3_2	carveme	0.162198
Anabaena_cylindrica_PCC_7122	carveme	0.212716
Atopobium_vaginae_PB189_T1_4	carveme	0.292217
Micrococcus_lylae_NBRC_15355	carveme	0.197171
Prevotella_histicola_JCM_15637_DNF00424	carveme	0.2992
Leptospira_interrogans_serovar_Lai_str_56601	carveme	0.219084
Deinococcus_marmoris_DSM_12784	carveme	0.203228
Acidaminococcus_fermentans_DSM_20731	carveme	0.225962
Brevundimonas_viscosa_CGMCC_1_10683	carveme	0.205779
Tomitella_biformata_AHU_1821	carveme	0.19007
Cryobacterium_arcticum_PAMC_27867	carveme	0.196119
Algibacter_alginicilyticus_HZ22	carveme	0.194019
Gluconobacter_morbifer_G707	carveme	0.222857
Nitrospina_gracilis_3_211	carveme	0.211146
Acetomicrobium_hydrogeniformans_ATCC_BAA_1850	carveme	0.239278
Franconibacter_pulveris_DSM_19144	carveme	0.0486031
Atopobium_minutum_DSM_20586	carveme	0.343849
Pseudanabaena_biceps_PCC_7429	carveme	0.242351
Wolbachia_pipientis_wPpe	carveme	0.369826
Streptococcus_parasanguinis_ATCC_15912	carveme	0.228764
Trichococcus_palustris	carveme	0.189456
Erysipelothrix_rhusiopathiae_str_Fujisawa	carveme	0.296053
Nocardioides_exalbidus_DSM_22017	carveme	0.214189
Lactobacillus_frumenti_DSM_13145	carveme	0.316052
Garciella_nitratireducens_DSM_15102	carveme	0.195083
Insolitispirillum_peregrinum_DSM_11589	carveme	0.167152
Rhodohalobacter_halophilus_JZ3C29	carveme	0.171788
Pseudoalteromonas_tunicata_D2	carveme	0.147974
Salinisphaera_hydrothermalis_C41B8	carveme	0.148526
Acetobacterium_wieringae_DSM_1911	carveme	0.220203
Leucobacter_celer_subsp_astrifaciens_CBX151	carveme	0.214678
Caldithrix_abyssi_DSM_13497_LF13	carveme	0.195059
Stenoxybacter_acetivorans_DSM_19021	carveme	0.178744
Rouxiella_chamberiensis_130333	carveme	0.0750988
Vibrio_tubiashii_ATCC_19109	carveme	0.0730659
Bifidobacterium_angulatum_DSM_20098_JCM_7096	carveme	0.279528
Mycobacterium_cosmeticum_DSM_44829	carveme	0.168961
Jeotgalibacillus_soli_Cunha_et_al_2012_P9	carveme	0.176625
Shigella_dysenteriae_Sd197	carveme	0.0653144
Rufibacter_roseus_CCM_8621	carveme	0.179963
secondary_endosymbiont_of_Heteropsylla_cubana	carveme	0.234078
Ruminococcus_flavefaciens_MC2020	carveme	0.26422
Indibacter_alkaliphilus_LW1	carveme	0.172948
Weissella_ceti_WS105	carveme	0.267039
Corynebacterium_xerosis_NBRC_16721	carveme	0.206133
Litoreibacter_janthinus_DSM_26921	carveme	0.16625
unicellular_cyanobacterium_SU3	carveme	0.209016
Flavobacterium_beibuense_F44_8	carveme	0.192755
Vulgatibacter_incomptus_DSM_27710	carveme	0.177826
Porphyromonas_endodontalis_ATCC_35406	carveme	0.246479
Porphyrobacter_donghaensis_DSM_16220	carveme	0.18623
Hymenobacter_sedentarius_DG5B	carveme	0.212753
Streptomyces_silaceus_ACCC40021	carveme	0.16378
Chryseobacterium_piperi_CTM	carveme	0.197524
Halomonas_taeanensis_BH539	carveme	0.105507
Hydrogenophaga_pseudoflava_NBRC_102511	carveme	0.13311
Ruegeria_meonggei_CECT_8411	carveme	0.158684
Mannheimia_succiniciproducens_MBEL55E	carveme	0.160758
Microterricola_viridarii_ERGS5_02	carveme	0.211127
Fulvimarina_pelagi_HTCC2506	carveme	0.168675
Beutenbergia_cavernae_DSM_12333	carveme	0.219259
Flavonifractor_plautii_YL31	carveme	0.184515
Streptomyces_qinglanensis_CGMCC_4_6825	carveme	0.166865
Bacillus_wakoensis_JCM_9140	carveme	0.176734
Salimicrobium_jeotgali_MJ3	carveme	0.171898
Prevotella_oryzae_DSM_17970	carveme	0.223427
Algoriphagus_marinus_am2	carveme	0.179258
Psychroflexus_tropicus_DSM_15496	carveme	0.218817
Vibrio_campbellii_ATCC_BAA_1116_ATCC_BAA_1116_BB120	carveme	0.0741419
Pimelobacter_simplex_VKM_Ac_2033D	carveme	0.184615
Helicobacter_fennelliae_MRY12_0050	carveme	0.288
Kyrpidia_tusciae_DSM_2912	carveme	0.21004
Ectothiorhodospira_magna_B7_7	carveme	0.182935
Mycobacterium_tuberculosis_H37Rv	carveme	0.183899
Deinococcus_reticulitermitis_CGMCC_1_10218	carveme	0.205311
Hellea_balneolensis_DSM_19091	carveme	0.190027
Bacteroides_nordii_CL02T12C05	carveme	0.202685
Paenibacillus_fonticola_DSM_21315	carveme	0.171517
Veillonella_seminalis_ACS_216_V_Col6b	carveme	0.206531
Halomonas_subterranea_CGMCC_1_6495	carveme	0.129547
Eubacterium_hallii_DSM_3353	carveme	0.243028
Psychroflexus_halocasei_DSM_23581	carveme	0.221873
Microbacterium_yannicii_PS01	carveme	0.219629
Celeribacter_neptunius_DSM_26471	carveme	0.15991
Kitasatospora_cheerisanensis_KCTC_2395	carveme	0.172212
Bacillus_clarkii_DSM_8720	carveme	0.161616
Thermotoga_profunda_AZM34c06	carveme	0.276268
Chitinophaga_eiseniae_DSM_22224	carveme	0.173862
Altererythrobacter_epoxidivorans_CGMCC_1_7731	carveme	0.203481
Arenibacter_certesii_DSM_19833	carveme	0.196509
Bacillus_acidiceler_DSM_18954	carveme	0.180465
Mycobacterium_aurum	carveme	0.166667
Mycobacterium_sinense_E1572	carveme	0.203574
Lactobacillus_pantheris_DSM_15945_JCM_12539_NBRC_106106	carveme	0.385393
Tepidicaulis_marinus_MA2	carveme	0.162467
Sediminibacillus_halophilus_CGMCC_1_6199	carveme	0.166881
Deinococcus_peraridilitoris_DSM_19664	carveme	0.173913
Virgibacillus_subterraneus_CGMCC_1_7734	carveme	0.167641
Nocardia_terpenica_IFM_0406	carveme	0.175294
Nocardia_puris_NBRC_108233	carveme	0.187875
Streptomyces_monomycini_NRRL_B_24309	carveme	0.164687
Mesoplasma_photuris_ATCC_49581	carveme	0.445614
Frateuria_aurantia_DSM_6220	carveme	0.174525
Bosea_vaviloviae_SD260	carveme	0.163504
Paenibacillus_ihumii_AT5	carveme	0.207861
Acholeplasma_multilocale_ATCC_49900	carveme	0.415038
Pseudoalteromonas_citrea_DSM_8771_NCIMB_1889	carveme	0.128122
Stenotrophomonas_ginsengisoli_DSM_24757	carveme	0.167133
Allochromatium_warmingii_DSM_173	carveme	0.197368
Rhodomicrobium_sp_R_RK_3	carveme	0.158625
Streptomyces_olivaceus_NRRL_B_3009	carveme	0.166021
Paracoccus_chinensis_CGMCC_1_7655	carveme	0.206938
Sulfurimonas_denitrificans_DSM_1251	carveme	0.256184
Verrucosispora_maris_AB_18_032	carveme	0.173993
Marinospirillum_minutulum_DSM_6287	carveme	0.156827
Pseudophaeobacter_arcticus_DSM_23566	carveme	0.146054
Corynebacterium_terpenotabidum_Y_11	carveme	0.209364
Borrelia_coriaceae_Co53	carveme	0.404286
Lactobacillus_algidus_DSM_15638	carveme	0.285552
Leptospira_kirschneri_serovar_Cynopteri_str_3522_CT	carveme	0.222394
Neptunomonas_japonica_DSM_18939	carveme	0.17386
Fructobacillus_fructosus_KCTC_3544_DSM_20349	carveme	0.254851
Kibdelosporangium_aridum_DSM_43828	carveme	0.152469
Clostridium_sartagoforme_AAU1	carveme	0.208302
Gordonia_kroppenstedtii_DSM_45133_NP8_5	carveme	0.227868
Actinospica_robiniae_DSM_44927	carveme	0.175078
Rubrobacter_aplysinae_RV113	carveme	0.197021
Streptosporangium_roseum_DSM_43021	carveme	0.145955
Xanthomarina_gelatinilytica_AK20	carveme	0.200335
Wolbachia_endosymbiont_of_Cimex_lectularius_wCle	carveme	0.394048
Nitrosospira_lacus_APG3	carveme	0.170446
Dialister_invisus_DSM_15470	carveme	0.271686
Pseudoflavonifractor_capillosus_ATCC_29799	carveme	0.236307
Prevotella_disiens_JCM_6334_ATCC_29426	carveme	0.287934
Porphyromonas_cangingivalis_JCM_15983	carveme	0.373913
Paenibacillus_odorifer_DSM_15391	carveme	0.166667
Lactobacillus_odoratitofui_DSM_19909_JCM_15043	carveme	0.22841
Litoreibacter_ascidiaceicola_DSM_100566	carveme	0.174362
Paenibacillus_assamensis_DSM_18201	carveme	0.180013
Staphylococcus_aureus_subsp_aureus_NCTC_8325	carveme	0.24208
Lactobacillus_nasuensis_JCM_17158	carveme	0.285714
Methylophilus_methylotrophus_DSM_46235_ATCC_53528	carveme	0.154079
Cellulophaga_baltica_18	carveme	0.18694
Coprobacter_fastidiosus_NSB1	carveme	0.196319
Algoriphagus_machipongonensis_PR1	carveme	0.18634
Sedimentitalea_nanhaiensis_DSM_24252	carveme	0.158343
Flavihumibacter_solisilvae_3_3	carveme	0.19294
Treponema_berlinense_ATCC_BAA_909	carveme	0.29337
Psychromonas_ingrahamii_37	carveme	0.120253
Roseivivax_roseus_DSM_23042	carveme	0.154971
Azoarcus_toluclasticus_ATCC_700605_MF63	carveme	0.138719
Cellulosilyticum_ruminicola_JCM_14822	carveme	0.222734
Desulfovibrio_fairfieldensis_CCUG_45958	carveme	0.197143
Desulfovibrio_bizertensis_DSM_18034	carveme	0.199572
Desulfuribacillus_alkaliarsenatis_AHT28	carveme	0.171053
Paenibacillus_pasadenensis_DSM_19293	carveme	0.179796
Staphylococcus_equorum_KS1039	carveme	0.187184
Legionella_spiritensis_Mt_St_Helens_9	carveme	0.142957
Paenibacillus_herberti_R33	carveme	0.186542
Leucobacter_chironomi_DSM_19883	carveme	0.230126
Salinivibrio_proteolyticus_DSM_19052	carveme	0.0902527
Streptomyces_thermoautotrophicus_UBT1	carveme	0.189389
Acidovorax_konjaci_DSM_7481	carveme	0.125755
Hydrogenoanaerobacterium_saccharovorans_CGMCC_1_5070	carveme	0.242447
Sphingomonas_paucimobilis_NBRC_13935	carveme	0.172391
Bacteroides_vulgatus_ATCC_8482	carveme	0.212465
Magnetospirillum_gryphiswaldense_MSR_1_v2	carveme	0.187623
Heliobacterium_modesticaldum_Ice1_Ice1_ATCC_51547	carveme	0.187403
Microbacterium_pygmaeum_DSM_23142	carveme	0.201675
Sulfurihydrogenibium_azorense_Az_Fu1	carveme	0.219314
Sporomusa_sphaeroides_DSM_2875	carveme	0.176119
Leptolinea_tardivitalis_YMTK_2	carveme	0.239611
Demequina_aestuarii_NBRC_106260	carveme	0.232035
Cellulophaga_algicola_DSM_14237	carveme	0.178571
Barnesiella_intestinihominis_YIT_11860	carveme	0.204385
Microbacterium_oleivorans_NBRC_103075	carveme	0.19471
Herbaspirillum_chlorophenolicum_CPW301	carveme	0.125272
Flavobacterium_akiainvivens_IK_1	carveme	0.213423
Desulfovibrio_cuneatus_DSM_11391	carveme	0.207109
Moheibacter_sediminis_CGMCC_1_12708	carveme	0.218978
Hyalangium_minutum_DSM_14724	carveme	0.175269
Streptoalloteichus_hindustanus_DSM_44523	carveme	0.161988
Thermosinus_carboxydivorans_Nor1	carveme	0.215633
Syntrophomonas_zehnderi_OL_4	carveme	0.21364
Nocardia_veterana_NBRC_100344	carveme	0.191207
Austwickia_chelonae_NBRC_105200	carveme	0.173913
Lentibacillus_amyloliquefaciens_LAM0015	carveme	0.183109
Pseudoramibacter_alactolyticus_ATCC_23263	carveme	0.245888
Bifidobacterium_aesculapii_DSM_26737	carveme	0.267617
Schlesneria_paludicola_DSM_18645	carveme	0.180409
Brevibacillus_thermoruber_423	carveme	0.1502
Adhaeribacter_aquaticus_DSM_16391	carveme	0.187384
Ralstonia_solanacearum_GMI1000	carveme	0.106076
Oceanibulbus_indolifex_HEL_45	carveme	0.17134
Nocardioides_dokdonensis_FR1436	carveme	0.211577
Thauera_chlorobenzoica_3CB1	carveme	0.144678
Zunongwangia_profunda_SM_A87_SMA_87	carveme	0.167379
Inquilinus_limosus_DSM_16000	carveme	0.132244
Aneurinibacillus_thermoaerophilus_L_420_91	carveme	0.161957
Salinibacter_ruber_DSM_13855_DSM_13855_M31	carveme	0.175893
Streptomyces_auratus_AGR0001	carveme	0.18016
Cupriavidus_gilardii_CR3	carveme	0.155239
Bacillus_dielmoensis	carveme	0.176583
Streptomyces_griseoaurantiacus_M045	carveme	0.152087
Lactobacillus_floricola_DSM_23037_JCM_16512	carveme	0.304498
Mycoplasma_bovis_PG45	carveme	0.414313
Fusobacterium_perfoetens_ATCC_29250	carveme	0.209373
Gardnerella_vaginalis_409_05	carveme	0.325284
Streptomyces_autolyticus_CGMCC0516	carveme	0.155215
Saccharibacter_floricola_DSM_15669	carveme	0.252075
Rhodanobacter_denitrificans_2APBS1	carveme	0.137122
Treponema_caldarium_DSM_7334	carveme	0.243516
Clostridium_bornimense_type_strain_M2_40	carveme	0.174704
Halanaerobium_saccharolyticum_subsp_saccharolyticum_DSM_6643_type_strain_DSM_6643	carveme	0.201903
Prochlorococcus_marinus_str_MIT_9312	carveme	0.252347
Martelella_endophytica_YC6887	carveme	0.153203
Candidatus_Protochlamydia_naegleriophila_KNic	carveme	0.26691
Thioflexothrix_psekupsii_D3	carveme	0.198953
Tetragenococcus_solitarius_NBRC_100494	carveme	0.2688
Cedecea_neteri_SSMD04	carveme	0.0416189
Devosia_psychrophila_Cr7_05	carveme	0.177707
Collinsella_stercoris_DSM_13279	carveme	0.284742
Citrobacter_freundii_CFNIH1	carveme	0.0379794
Comamonas_granuli_NBRC_101663	carveme	0.150868
Bartonella_senegalensis_OS02	carveme	0.27439
Kitasatospora_aureofaciens_DM_1	carveme	0.197464
Mycoplasma_pneumoniae_M129	carveme	0.436009
Alistipes_ihumii_AP11	carveme	0.213235
Desulfobacterium_autotrophicum_HRM2	carveme	0.163363
Kallipyga_massiliensis_ph2	carveme	0.329167
Vibrio_nigripulchritudo_SFn1	carveme	0.108233
Dickeya_solani_IPO_2222	carveme	0.0472346
Actinomadura_meyerae_DSM_44715	carveme	0.158238
Chthoniobacter_flavus_Ellin428	carveme	0.218841
Thermodesulfobium_narugense_DSM_14796	carveme	0.223051
Viridibacillus_arvi_DSM_16317	carveme	0.163838
Sphingomonas_adhaesiva_NBRC_15099	carveme	0.176699
Arthrobacter_enclensis_NIO_1008	carveme	0.172782
Bacillus_halmapalus_DSM_8723	carveme	0.140256
Corynebacterium_jeddahense_JCB	carveme	0.264733
Veillonella_parvula_DSM_2008	carveme	0.219269
Alicyclobacillus_kakegawensis_NBRC_103104	carveme	0.194659
Croceicoccus_marinus_E4A9	carveme	0.174274
Lactobacillus_plantarum_WCFS1	carveme	0.19919
Methylophaga_lonarensis_MPL	carveme	0.15366
Rubinisphaera_brasiliensis_DSM_5305	carveme	0.200858
Chryseobacterium_indologenes_CI_885	carveme	0.181322
Riemerella_columbina_DSM_16469	carveme	0.251684
Actinomyces_timonensis_DSM_23838_7400942	carveme	0.21862
Thermomonas_fusca_DSM_15424	carveme	0.151622
Flavobacterium_branchiophilum_FL_15	carveme	0.21729
Desulfurispirillum_indicum_S5	carveme	0.181335
Aquimarina_macrocephali_JAMB_N27	carveme	0.175613
Actinomyces_gerencseriae_DSM_6844	carveme	0.238025
Jeotgalicoccus_psychrophilus_DSM_19085	carveme	0.215072
Pseudarthrobacter_sulfonivorans_Ar51	carveme	0.173147
Streptomyces_coelicolor_A3_2	carveme	0.168438
Saccharospirillum_impatiens_DSM_12546	carveme	0.151755
Helicobacter_typhlonius	carveme	0.248473
Halobacteriovorax_marinus_SJ	carveme	0.179059
Crenobacter_luteus_CN10	carveme	0.15458
Isoptericola_dokdonensis_DS_3	carveme	0.2
Providencia_sneebia_DSM_19967	carveme	0.0960934
Staphylococcus_warneri_SG1	carveme	0.217631
Oceanobacillus_timonensis_Marseille_P3532	carveme	0.168047
Bifidobacterium_pseudolongum_PV8_2	carveme	0.306613
Erysipelatoclostridium_ramosum_DSM_1402	carveme	0.210732
Mycobacterium_noviomagense_DSM_45145	carveme	0.209339
Phaeobacter_gallaeciensis_JL2886	carveme	0.147005
Desulfotomaculum_alkaliphilum_DSM_12257	carveme	0.202229
Neisseria_shayeganii_871	carveme	0.166197
Nocardia_seriolae_EM150506	carveme	0.17237
Bizionia_paragorgiae_DSM_23842	carveme	0.218797
Porphyrobacter_colymbi_JCM_18338	carveme	0.178138
Aerococcus_christensenii_CCUG28831	carveme	0.285885
Arsenicibacter_rosenii_SM_1	carveme	0.16031
Caballeronia_zhejiangensis_OP_1	carveme	0.0972031
Parapedobacter_indicus_RK1	carveme	0.186594
Oligotropha_carboxidovorans_OM5	carveme	0.183621
Solimonas_soli_DSM_21787	carveme	0.152302
Geodermatophilus_obscurus_DSM_43161	carveme	0.197572
Paenibacillus_antibioticophila_GD11	carveme	0.226509
Prevotella_bergensis_DSM_17361	carveme	0.260838
Helicobacter_suis_HS1	carveme	0.348712
Desulfonatronovibrio_magnus_AHT22	carveme	0.19403
Microbacterium_hominis_NBRC_15708	carveme	0.203013
Lactobacillus_parafarraginis_DSM_18390_JCM_14109	carveme	0.295812
Lysinibacillus_manganicus_DSM_26584	carveme	0.187784
Mycobacterium_lepromatosis_Mx1_22A	carveme	0.275114
Methylobrevis_pamukkalensis_PK2	carveme	0.211699
Sphingopyxis_granuli_TFA	carveme	0.158128
Acidobacterium_capsulatum_ATCC_51196	carveme	0.178908
Fusobacterium_nucleatum_subsp_animalis_7_1	carveme	0.225724
Pseudonocardia_spinosispora_DSM_44797	carveme	0.170838
Bacillus_bataviensis_LMG_21833	carveme	0.150847
Collinsella_tanakaei_YIT_12063	carveme	0.233221
Thermus_amyloliquefaciens_YIM_77409	carveme	0.199142
Mycobacterium_vanbaalenii_PYR_1	carveme	0.163688
Bacillus_manliponensis_JCM_15802	carveme	0.159849
Fusobacterium_mortiferum_ATCC_9817	carveme	0.210277
Geobacter_metallireducens_GS_15	carveme	0.134589
Clostridium_hungatei_DSM_14427	carveme	0.201449
Erwinia_mallotivora_BT_MARDI	carveme	0.0612583
Magnetospirillum_magneticum_AMB_1	carveme	0.177356
Acidibacillus_ferrooxidans_SLC66	carveme	0.209689
Oligella_ureolytica_DSM_18253	carveme	0.157177
Treponema_putidum_OMZ_758	carveme	0.3297
Acinetobacter_soli_GFJ2	carveme	0.111515
Mycobacterium_doricum_DSM_44339	carveme	0.200163
Sphingorhabdus_marina_DSM_22363	carveme	0.181438
Paracoccus_aminophilus_JCM_7686	carveme	0.155556
Dialister_pneumosintes_F0677	carveme	0.310591
Enterococcus_casseliflavus_EC20	carveme	0.211348
Legionella_hackeliae_ATCC_35250	carveme	0.170153
Actinomyces_odontolyticus_ATCC_17982	carveme	0.228672
Mycobacterium_mantenii_DSM_45255	carveme	0.18348
Bacillus_cecembensis_DSM_21993	carveme	0.168805
Bosea_lupini_LMG_26383_CCUG_61248_R_45681	carveme	0.148338
Streptococcus_mitis_B6	carveme	0.20775
Pseudoxanthomonas_indica_P15	carveme	0.143954
Desulfurella_acetivorans_A63	carveme	0.213887
Crossiella_equi_NRRL_B_24104	carveme	0.171161
Fenollaria_massiliensis_9401234	carveme	0.376331
Ignatzschineria_larvae_DSM_13226	carveme	0.169043
Fibrobacter_succinogenes_subsp_succinogenes_S85	carveme	0.216406
Cellvibrio_japonicus_Ueda107	carveme	0.139003
Frankia_elaeagni_BMG5_12	carveme	0.172168
Neorickettsia_risticii_str_Illinois	carveme	0.346565
Desulforhopalus_singaporensis_DSM_12130	carveme	0.1378
Vibrio_vulnificus_CECT_4999	carveme	0.0868385
Rhodopseudomonas_palustris_BisA53	carveme	0.173559
Vitreoscilla_stercoraria_DSM_513	carveme	0.131665
Alkalispirochaeta_odontotermitis_JC202	carveme	0.262454
Giesbergeria_anulus_ATCC_35958	carveme	0.178198
Dethiosulfovibrio_salsuginis_USBA_82	carveme	0.226112
Pararhizobium_antarcticum_59	carveme	0.148043
Balneola_vulgaris_DSM_17893	carveme	0.165419
Streptococcus_himalayensis_HTS2	carveme	0.241818
Arthrobacter_globiformis_NBRC_12137	carveme	0.164248
Streptococcus_pantholopis_TA_26	carveme	0.221707
Massilia_putida_6NM_7T	carveme	0.139764
Prevotella_marshii_DSM_16973_JCM_13450	carveme	0.28088
Sphingomonas_rubra_CGMCC_1_9113	carveme	0.18291
Pelagicola_litorisediminis_CECT_8287	carveme	0.177358
Shewanella_sediminis_HAW_EB3	carveme	0.112896
bacterium_endosymbiont_of_Pedicinus_badii_PRUG	carveme	0.26039
Blautia_obeum_ATCC_29174	carveme	0.220968
Thermosyntropha_lipolytica_DSM_11003	carveme	0.211915
Mycoplasma_buteonis_ATCC_51371	carveme	0.434286
Methylohalobius_crimeensis_10Ki	carveme	0.150107
Streptomyces_ossamyceticus_NRRL_B_3822	carveme	0.167649
Oceanisphaera_profunda_SM1222	carveme	0.113924
Singulisphaera_acidiphila_DSM_18658	carveme	0.179949
Xenorhabdus_koppenhoeferi_DSM_18168	carveme	0.102295
Arenimonas_metalli_CF5_1	carveme	0.165587
Salinimicrobium_catena_CGMCC_1_6101	carveme	0.18689
Streptomyces_roseoverticillatus_NRRL_B_3500	carveme	0.185615
Clostridium_stercorarium_subsp_stercorarium_DSM_8532	carveme	0.206758
Tetrasphaera_jenkinsii_Ben_74	carveme	0.200297
Treponema_pedis_str_T_A4	carveme	0.294539
Lysinimicrobium_flavum_NBRC_109391	carveme	0.210611
Pelagibaca_abyssi_JLT2014	carveme	0.153345
Nitratireductor_aquibiodomus_NL21_JCM_21793	carveme	0.213273
Mycoplasma_collis_ATCC_35278	carveme	0.418728
Nevskia_ramosa_DSM_11499	carveme	0.156729
Asticcacaulis_biprosthecum_C19	carveme	0.184615
Cupriavidus_pauculus_KF709	carveme	0.126072
Rickettsia_prowazekii_str_Madrid_E	carveme	0.363539
Gottschalkia_purinilyticum_DSM_1384	carveme	0.215179
Friedmanniella_sagamiharensis_DSM_21743	carveme	0.214334
Enterococcus_asini_ATCC_700915	carveme	0.228159
Isosphaera_pallida_ATCC_43644	carveme	0.197557
Bacillus_atrophaeus_SRCM101359	carveme	0.161523
Merdimonas_faecis_BR31	carveme	0.24855
Mycoplasma_verecundum_ATCC_27862	carveme	0.451128
Vibrio_mediterranei_NBRC_15635	carveme	0.0619658
Marvinbryantia_formatexigens_DSM_14469	carveme	0.218021
Borreliella_valaisiana_Tom4006	carveme	0.34985
Methylosarcina_fibrata_AML_C10	carveme	0.166342
Bacillus_oceanisediminis_2691	carveme	0.158269
Gelidibacter_mesophilus_DSM_14095	carveme	0.17362
Microbacterium_paraoxydans_DSM_15019	carveme	0.201835
Halorhodospira_halophila_SL1	carveme	0.185042
Cesiribacter_andamanensis_AMV16	carveme	0.218586
Enterococcus_sulfureus_ATCC_49903	carveme	0.248382
Oscillibacter_ruminantium_GH1	carveme	0.236722
Perlucidibaca_piscinae_DSM_21586	carveme	0.157018
Caloramator_australicus_RC3	carveme	0.195726
Corynebacterium_lubricantis_DSM_45231	carveme	0.175849
Acinetobacter_nectaris_CIP_110549	carveme	0.145478
Pragia_fontium_24613	carveme	0.0848758
Rickettsia_asembonensis_NMRCii	carveme	0.368
Zavarzinella_formosa_DSM_19928	carveme	0.204719
Jeotgalicoccus_halophilus_CGMCC_1_8911	carveme	0.202726
Nioella_sediminis_JS7_11	carveme	0.153385
Oceanibaculum_pacificum_MCCC_1A02656	carveme	0.188119
Actibacterium_atlanticum_22II_S11_z10	carveme	0.16722
Lactobacillus_concavus_DSM_17758	carveme	0.28972
Actinomadura_oligospora_ATCC_43269	carveme	0.170826
Streptococcus_suis_BM407	carveme	0.23211
Phaeospirillum_molischianum_DSM_120	carveme	0.164411
Cellulophaga_tyrosinoxydans_DSM_21164	carveme	0.188982
Hymenobacter_gelipurpurascens_DSM_11116	carveme	0.1924
Sphingobacterium_deserti_ACCC_05744	carveme	0.177891
Buchnera_aphidicola_str_APS_Acyrthosiphon_pisum	carveme	0.309002
Ureaplasma_diversum_NCTC_246	carveme	0.463415
Halomonas_subglaciescola_ACAM_12	carveme	0.134066
Comamonas_composti_DSM_21721	carveme	0.136414
Shimazuella_kribbensis_DSM_45090	carveme	0.172466
Fibrisoma_limi_BUZ_3	carveme	0.173228
Methylosarcina_lacus_LW14	carveme	0.162198
Micromonospora_pattaloongensis_DSM_45245	carveme	0.204094
Thaumasiovibrio_subtropicus_C4V358	carveme	0.0943304
Frankia_symbiont_of_Datisca_glomerata_4085684	carveme	0.206291
Rhizobium_rhizogenes_NBRC_13257	carveme	0.141283
Planktomarina_temperata_RCA23	carveme	0.186237
Shewanella_colwelliana_ATCC_39565	carveme	0.0963736
Nostocales_cyanobacterium_HT_58_2	carveme	0.17337
Arcanobacterium_phocae_DSM_10002	carveme	0.256798
Cupriavidus_basilensis_4G11	carveme	0.0858175
Pedosphaera_parvula_Ellin514	carveme	0.178761
Amorphus_coralli_DSM_19760	carveme	0.176822
Streptococcus_intermedius_B196	carveme	0.281553
Acidihalobacter_prosperus_F5	carveme	0.147041
Pseudooctadecabacter_jejudonensis_CECT_8397	carveme	0.193038
Niastella_vici_DJ57	carveme	0.15942
Lactobacillus_rennini_DSM_20253	carveme	0.277119
Microbacterium_indicum_DSM_19969	carveme	0.228148
Rikenella_microfusus_DSM_15922	carveme	0.256553
Nevskia_soli_DSM_19509	carveme	0.136187
Thermithiobacillus_tepidarius_DSM_3134	carveme	0.159882
Salinibacillus_kushneri_CGMCC_1_3566	carveme	0.165986
Sulfitobacter_pseudonitzschiae_SMR1	carveme	0.154693
Arenimonas_composti_TR7_09_DSM_18010	carveme	0.169139
Bifidobacterium_bombi_DSM_19703	carveme	0.30761
Bacillus_farraginis_DSM_16013	carveme	0.174565
Methylacidiphilum_infernorum_V4	carveme	0.228435
Longispora_albida_DSM_44784	carveme	0.19411
Catabacter_hongkongensis_HKU16	carveme	0.221679
Rhodovulum_sulfidophilum_AB26	carveme	0.150702
Komagataeibacter_xylinus_E25	carveme	0.192871
Corynebacterium_sphenisci_DSM_44792	carveme	0.221482
Nostoc_azollae_0708	carveme	0.237369
Aerococcus_viridans_CCUG4311	carveme	0.235195
Streptomyces_gilvigriseus_MUSC_26	carveme	0.226686
Devosia_geojensis_BD_c194	carveme	0.179114
Lactobacillus_mixtipabuli_IWT30	carveme	0.239182
Clostridium_uliginosum_DSM_12992	carveme	0.164502
Oleiagrimonas_soli_3_5X	carveme	0.143701
Soonwooa_buanensis_DSM_22323	carveme	0.24608
Xenorhabdus_japonica_DSM_16522	carveme	0.0809843
Haloactinobacterium_album_DSM_21368	carveme	0.18623
Clostridium_thermoalcaliphilum_DSM_7309	carveme	0.200364
Deinococcus_phoenicis_1P10ME	carveme	0.210736
Dehalococcoides_mccartyi_CG5	carveme	0.3
Pontibacter_akesuensis_AKS_1T	carveme	0.18136
Thiocapsa_marina_5811	carveme	0.14467
Siansivirga_zeaxanthinifaciens_CC_SAMT_1	carveme	0.218468
Pseudomonas_stutzeri_28a24	carveme	0.116048
Intestinimonas_butyriciproducens_AF211	carveme	0.193218
Porphyrobacter_mercurialis_Coronado	carveme	0.205632
Salisediminibacterium_haloalkalitolerans_10nlg	carveme	0.176173
Reyranella_massiliensis_521	carveme	0.158648
Ponticaulis_koreensis_DSM_19734	carveme	0.18302
Mycoplasma_bovoculi_M165_69	carveme	0.505071
Polynucleobacter_necessarius_STIR1	carveme	0.200399
[truncated: 8,781 more rows]

## Sheet: d
model	collection	metric
Eggerthella_sp_1_3_56FAA	agora	0.450049
Enterococcus_hirae_ATCC_9790	agora	0.31308
Raoultella_planticola_ATCC_33531	agora	0.274244
Collinsella_intestinalis_DSM_13280	agora	0.435185
Clostridium_sp_L2_50	agora	0.495485
Olsenella_profusa_F019501	agora	0.271281
Bifidobacterium_ruminantium_DSM_6489	agora	0.256938
Bartonella_quintana_Toulouse	agora	0.261745
Paenibacillus_graminis_C4D1M	agora	0.292256
Bacteroides_sp_9_1_42FAA	agora	0.357496
Staphylococcus_saprophyticus_subsp_saprophyticus_ATCC_15305	agora	0.313698
Veillonella_sp_6_1_27	agora	0.459296
Bacteroides_pectinophilus_ATCC_43243	agora	0.428872
Streptococcus_mitis_NCTC_12261	agora	0.276292
Vibrio_fluvialis_PG41	agora	0.270595
Prevotella_veroralis_DSM_19559	agora	0.309145
Salmonella_enterica_enterica_sv_Typhimurium_LT2	agora	0.186269
Coprococcus_eutactus_ATCC_27759	agora	0.441061
Bacillus_vallismortis_DV1_F_3	agora	0.323978
Clostridium_nexile_DSM_1787	agora	0.416162
Bacteroides_ovatus_ATCC_8483	agora	0.283219
Lactobacillus_amylolyticus_DSM_11664	agora	0.489691
Lactobacillus_casei_ATCC_334	agora	0.444118
Streptococcus_pneumoniae_G54	agora	0.276719
Clostridium_beijerinckii_NCIMB_8052	agora	0.335584
Lachnospira_multipara_ATCC_19207	agora	0.354256
Brevibacillus_agri_BAB_2500	agora	0.334594
Prevotella_bryantii_C21a	agora	0.291853
Bacillus_cereus_G9842	agora	0.192938
Campylobacter_jejuni_jejuni_ICDCCJ07004	agora	0.262808
Lactobacillus_fermentum_IFO_3956	agora	0.293848
Pyramidobacter_piscolens_W5455	agora	0.397766
Paenibacillus_barengoltzii_G22	agora	0.347508
Bacteroides_finegoldii_DSM_17565	agora	0.333033
Gordonibacter_pamelaeae_7_10_1_bT_DSM_19378	agora	0.459119
Bifidobacterium_stercoris_DSM_24849	agora	0.276316
Selenomonas_ruminantium_AC2024	agora	0.265079
Dyadobacter_beijingensis_DSM_21582	agora	0.29255
Eggerthella_sp_YY7918	agora	0.291956
Desulfovibrio_piger_ATCC_29098	agora	0.408163
Pseudomonas_alcaliphila_34	agora	0.313891
Bifidobacterium_pseudocatenulatum_DSM_20438	agora	0.344027
Shigella_sonnei_Ss046	agora	0.254425
Stenotrophomonas_rhizophila_PCA13	agora	0.326545
Bilophila_wadsworthia_3_1_6	agora	0.46451
Clostridium_paraputrificum_AGR2156	agora	0.337692
Helicobacter_bilis_ATCC_43879	agora	0.458248
Parasutterella_excrementihominis_YIT_11859	agora	0.413889
Fusobacterium_gonidiaformans_3_1_5R	agora	0.461696
Blautia_hansenii_VPI_C7_24_DSM_20583	agora	0.433759
Bacteroides_clarus_YIT_12056	agora	0.290246
Rhodococcus_equi_NBRC_101255	agora	0.324165
Clostridium_botulinum_F_str_230613	agora	0.320477
Corynebacterium_kroppenstedtii_DSM_44385	agora	0.336207
Clostridium_acetobutylicum_ATCC_824	agora	0.351412
Streptococcus_sanguinis_SK36	agora	0.29497
Enterococcus_gallinarum_EG2	agora	0.282204
Clostridium_hylemonae_DSM_15053	agora	0.414716
Bifidobacterium_dentium_ATCC_27678	agora	0.237226
Lysinibacillus_fusiformis_ZB2	agora	0.349132
Kandleria_vitulina_DSM_20405	agora	0.293089
Methylobacterium_mesophilicum_SR1_6_6	agora	0.315043
Clostridium_cadaveris_AGR2141	agora	0.397683
Paenibacillus_lactis_154	agora	0.338028
Lactobacillus_animalis_KCTC_3501	agora	0.316797
Lactobacillus_rhamnosus_LMS2_1	agora	0.431149
Klebsiella_sp_1_1_55	agora	0.306893
Ruminococcus_bicirculans_80_3	agora	0.254845
Fusobacterium_sp_4_8	agora	0.259222
Lactobacillus_vaginalis_ATCC_49540	agora	0.326786
Streptococcus_oralis_Uo5	agora	0.278208
Clostridium_asparagiforme_DSM_15981	agora	0.375969
Yersinia_bercovieri_ATCC_43970	agora	0.298517
Geobacillus_vulcani_PSS1	agora	0.316424
Lactobacillus_reuteri_MM2_3_	agora	0.398095
Staphylococcus_capitis_CR0101	agora	0.30659
Clostridium_methoxybenzovorans_SR3	agora	0.353352
Geobacillus_stearothermophilus_ATCC_7953	agora	0.350778
Listeria_monocytogenes_4b_F2365	agora	0.24359
Prevotella_shahii_JCM_12083	agora	0.330732
Ruminococcus_callidus_ATCC_2776001	agora	0.322242
Butyricimonas_synergistica_DSM_23225	agora	0.350463
Aerococcus_viridans_ATCC_11563	agora	0.321222
Gordonia_terrae_C_6	agora	0.320876
Bifidobacterium_longum_longum_CCUG_52486	agora	0.327093
Lactobacillus_ruminis_ATCC_25644	agora	0.429003
Bacteroides_sp_3_1_23	agora	0.397112
Capnocytophaga_granulosa_ATCC_51502	agora	0.320809
Bacteroides_pyogenes_DSM20611	agora	0.304965
Yersinia_kristensenii_ATCC_33638	agora	0.287135
Ruminococcus_bromii_L2_63	agora	0.374844
Lactobacillus_johnsonii_NCC_533	agora	0.243077
Atopobium_parvulum_DSM_20469	agora	0.313883
Oxalobacter_formigenes_OXCC13	agora	0.399575
Streptococcus_vestibularis_F0396	agora	0.290517
Bifidobacterium_adolescentis_ATCC_15703	agora	0.198406
Aneurinibacillus_aneurinilyticus_ATCC_12856	agora	0.328477
Providencia_alcalifaciens_DSM_30120	agora	0.341264
Propionibacterium_granulosum_DSM_20700	agora	0.383234
Acidaminococcus_fermentans_DSM_20731	agora	0.34755
Bifidobacterium_thermacidophilum_subsp_thermacidophilum_DSM_15837	agora	0.274978
Shigella_dysenteriae_Sd197	agora	0.254287
Hafnia_alvei_ATCC_51873	agora	0.300174
Streptococcus_parasanguinis_ATCC_903	agora	0.304311
Porphyromonas_endodontalis_ATCC_35406	agora	0.302564
Bacteroides_nordii_CL02T12C05	agora	0.330442
Enterococcus_cecorum_DSM_20682	agora	0.327882
Eubacterium_hallii_DSM_3353	agora	0.408295
Lactobacillus_ultunensis_DSM_16047	agora	0.411509
Prevotella_intermedia_17	agora	0.269889
Bifidobacterium_bifidum_BGN4	agora	0.256484
Corynebacterium_amycolatum_SK46	agora	0.325688
Clostridium_sartagoforme_AAU1	agora	0.362296
Methanomassiliicoccus_luminyensis_B10	agora	0.355578
Peptostreptococcus_anaerobius_DSM_2949	agora	0.365957
Pseudomonas_putida_F1	agora	0.313155
Streptococcus_gallolyticus_subsp_gallolyticus_ATCC_43143	agora	0.33551
Dialister_invisus_DSM_15470	agora	0.355809
Lactobacillus_reuteri_CF48_3A_	agora	0.406008
Tannerella_forsythia_ATCC_43037	agora	0.331132
Bacteroides_vulgatus_ATCC_8482	agora	0.227442
Citrobacter_youngae_ATCC_29220	agora	0.29798
Barnesiella_intestinihominis_YIT_11860	agora	0.3156
Microbacterium_oleivorans_NBRC_103075	agora	0.295273
Pseudoramibacter_alactolyticus_ATCC_23263	agora	0.380483
Schlesneria_paludicola_DSM_18645	agora	0.315972
Acinetobacter_lwoffii_WJ10621	agora	0.323009
Acinetobacter_baumannii_AB0057	agora	0.306968
Bacteroides_dorei_DSM_17855	agora	0.341484
Collinsella_stercoris_DSM_13279	agora	0.391417
Spirosoma_linguale_DSM_74	agora	0.322034
Kallipyga_massiliensis_ph2	agora	0.355289
Lactobacillus_plantarum_WCFS1	agora	0.377115
Gordonia_rubripertincta_NBRC_101908	agora	0.324692
Prevotella_melaninogenica_ATCC_25845	agora	0.324853
Staphylococcus_warneri_SG1	agora	0.337094
Fusobacterium_nucleatum_subsp_vincentii_4_1_13	agora	0.38484
Clostridium_difficile_CD196	agora	0.235876
Bacteroides_sp_2_1_22	agora	0.395286
Methyloversatilis_universalis_Fam50001	agora	0.352853
Fusobacterium_nucleatum_subsp_animalis_7_1	agora	0.447047
Prevotella_conceptionensis_9403948	agora	0.357287
Collinsella_tanakaei_YIT_12063	agora	0.309984
Fusobacterium_mortiferum_ATCC_9817	agora	0.406822
Bacteroides_sp_D22	agora	0.393857
Actinomyces_odontolyticus_ATCC_17982	agora	0.386417
Neisseria_mucosa_ATCC_25996	agora	0.285036
Succinivibrio_dextrinosolvens_H5	agora	0.386726
Alistipes_onderdonkii_DSM_19147	agora	0.330609
Staphylococcus_aureus_subsp_aureus_USA300_FPR3757	agora	0.324287
Blautia_obeum_ATCC_29174	agora	0.318367
Clostridium_bifermentans_ATCC_19299	agora	0.357878
Streptococcus_equi_subsp_equi_4047	agora	0.27336
Nevskia_ramosa_DSM_11499	agora	0.31049
Enterococcus_faecalis_TX2134	agora	0.386282
Prevotella_intermedia_ATCC_25611	agora	0.286611
Propionibacterium_freudenreichii_subsp_shermanii_CIRM_BIA1	agora	0.257627
Fusobacterium_nucleatum_subsp_animalis_D11	agora	0.434116
Aeromonas_jandaei_Riv2	agora	0.293183
Bacillus_sonorensis_L12	agora	0.31321
Pantoea_agglomerans_IG1	agora	0.30222
Agrobacterium_tumefaciens_F2	agora	0.31306
Afipia_birgiae_34632	agora	0.313765
Bacteroides_ovatus_SD_CC_2a	agora	0.345409
Varibaculum_cambriense_DSM_15806	agora	0.292201
Lactobacillus_antri_DSM_16041	agora	0.417391
Clostridium_difficile_NAP08	agora	0.394615
Ochrobactrum_anthropi_ATCC_49188	agora	0.333333
Campylobacter_rectus_RM3267	agora	0.393314
Anaerostipes_caccae_DSM_14662	agora	0.44568
Gordonia_terrae_NBRC_100016	agora	0.32293
Peptoniphilus_lacrimalis_DSM_7455	agora	0.362956
Dorea_longicatena_DSM_13814	agora	0.446725
Clostridium_perfringens_ATCC_13124	agora	0.268778
Weissella_paramesenteroides_ATCC_33313	agora	0.423604
Prevotella_oralis_ATCC_33269	agora	0.304912
Porphyromonas_gingivalis_W83	agora	0.265444
Escherichia_coli_str_K_12_substr_MG1655	agora	0.270405
Clostridium_cellobioparum_DSM_1351	agora	0.358088
Bifidobacterium_gallicum_DSM_20093	agora	0.315294
Vibrio_fluvialis_560	agora	0.273284
Clostridium_hathewayi_DSM_13479	agora	0.323171
Gemella_morbillorum_M424	agora	0.312434
Pseudomonas_aeruginosa_NCGM2_S1	agora	0.211172
Klebsiella_oxytoca_KCTC_1686	agora	0.276393
Anaerococcus_vaginalis_ATCC_51170	agora	0.367857
Staphylococcus_cohnii_hu_01	agora	0.301686
Lactococcus_garvieae_ATCC_49156	agora	0.286195
Alcaligenes_faecalis_subsp_faecalis_NCIB_8687	agora	0.285044
Lactobacillus_hilgardii_ATCC_8290	agora	0.412656
Microbacterium_gubbeenense_DSM_15944	agora	0.309672
Catenibacterium_mitsuokai_DSM_15897	agora	0.425832
Escherichia_coli_UTI89_UPEC	agora	0.277778
Prevotella_ruminicola_23	agora	0.267016
Bordetella_hinzii_OH87_BAL007II	agora	0.350032
Methanosphaera_stadtmanae_DSM_3091	agora	0.245443
Edwardsiella_tarda_FL6_60	agora	0.225701
Bacteroides_coprophilus_DSM_18228	agora	0.351152
Mesorhizobium_loti_MAFF303099	agora	0.325402
Aeromonas_media_WS	agora	0.300065
Coprobacillus_sp_D7	agora	0.447291
Clostridium_saccharogumia_DSM_17460	agora	0.311934
Bifidobacterium_breve_UCC2003_NCIMB8807	agora	0.20979
Mycobacterium_avium_subsp_avium_ATCC_25291	agora	0.291295
Rhodococcus_rhodochrous_ATCC_21198	agora	0.340807
Bacteroides_eggerthii_DSM_20697	agora	0.356962
Bifidobacterium_longum_longum_JDM301	agora	0.239707
Parabacteroides_gordonii_DSM_23371	agora	0.321865
Arthrobacter_castelli_DSM_16402	agora	0.30112
Peptoniphilus_indolicus_ATCC_29427	agora	0.338082
Campylobacter_gracilis_RM3268	agora	0.372549
Citrobacter_amalonaticus_Y19	agora	0.244663
Kingella_oralis_ATCC_51147	agora	0.314798
Lactobacillus_salivarius_HO66_ATCC_11741	agora	0.444444
Brevibacterium_casei_S18	agora	0.312413
Staphylococcus_equorum_subsp_equorum_Mu2	agora	0.33265
Eubacterium_siraeum_DSM_15702	agora	0.446613
Clostridium_sp_SY8519	agora	0.331536
Ruminococcus_lactaris_ATCC_29176	agora	0.515963
Enterococcus_faecalis_TX1322	agora	0.377408
Parabacteroides_johnsonii_DSM_18315	agora	0.391135
Prevotella_loescheii_DSM_19665	agora	0.303059
Streptococcus_intermedius_JTH08	agora	0.279385
Brevibacillus_borstelensis_AK1	agora	0.356173
Clostridium_clariflavum_DSM_19732	agora	0.321429
Plesiomonas_shigelloides_302_73	agora	0.286906
Faecalibacterium_prausnitzii_M21_2	agora	0.307263
Bacteroides_salyersiae_WAL_10018	agora	0.289369
Streptococcus_sp_2_1_36FAA	agora	0.425743
Fusobacterium_nucleatum_subsp_vincentii_3_1_36A2	agora	0.227027
Halococcus_morrhuae_DSM1307	agora	0.386926
Anaerobaculum_hydrogeniformans_OS1_ATCC_BAA_1850	agora	0.38835
Bradyrhizobium_japonicum_USDA_6	agora	0.318558
Bacillus_halodurans_C_125	agora	0.310118
Micrococcus_luteus_NCTC_2665	agora	0.262982
Acidaminococcus_sp_D21	agora	0.483721
Brevundimonas_bacteroides_DSM_4726	agora	0.307154
Bacillus_pseudofirmus_OF4	agora	0.311126
Brachyspira_pilosicoli_B2904	agora	0.350628
Methanobrevibacter_ruminantium_M1	agora	0.357294
Ruminococcus_gnavus_ATCC_29149	agora	0.376872
Slackia_exigua_ATCC_700122	agora	0.381958
Eubacterium_desmolans_ATCC_43058	agora	0.390584
Bifidobacterium_thermophilum_RBL67	agora	0.256281
Staphylococcus_xylosus_NJ	agora	0.294118
Bifidobacterium_longum_NCC2705	agora	0.341111
Clostridium_bolteae_ATCC_BAA_613	agora	0.410032
Coprococcus_comes_ATCC_27758	agora	0.438419
Bacteroides_sp_4_3_47FAA	agora	0.388034
Lactobacillus_gastricus_PS3	agora	0.35202
Lactobacillus_acidophilus_NCFM	agora	0.211193
Bifidobacterium_angulatum_DSM_20098	agora	0.32334
Escherichia_sp_3_2_53FAA	agora	0.29023
Lactobacillus_helveticus_DPC_4571	agora	0.228426
Lactococcus_lactis_subsp_lactis_Il1403	agora	0.27722
Alloprevotella_tannerae_ATCC_51259	agora	0.354983
Haemophilus_parainfluenzae_T3T1	agora	0.270249
Solobacterium_moorei_F0204	agora	0.320561
Vibrio_parahaemolyticus_RIMD_2210633	agora	0.269614
Subdoligranulum_variabile_DSM_15176	agora	0.422389
Anaerotruncus_colihominis_DSM_17241	agora	0.412844
Methyloversatilis_universalis_FAM5	agora	0.345329
Actinomyces_viscosus_C505	agora	0.309562
Lactobacillus_salivarius_salivarius_UCC118	agora	0.437567
Lactobacillus_oris_F0423	agora	0.330833
Bacillus_mycoides_DSM_2048	agora	0.319056
Helicobacter_pullorum_MIT_98_5489	agora	0.406547
Lactobacillus_coryniformis_subsp_coryniformis_CECT_5711	agora	0.36255
Corynebacterium_tuberculostearicum_SK141	agora	0.292999
Atopobium_minutum_10063974	agora	0.329692
Bacillus_amyloliquefaciens_DSM7	agora	0.320242
Anaerococcus_prevotii_DSM_20548	agora	0.332075
Prevotella_corporis_DSM_18810	agora	0.316402
Brevundimonas_diminuta_470_4	agora	0.275229
Helicobacter_pylori_26695	agora	0.414634
Providencia_stuartii_ATCC_25827	agora	0.341907
Bacillus_licheniformis_ATCC_14580	agora	0.306355
Cryptobacterium_curtum_DSM_15641	agora	0.353326
Staphylococcus_xylosus_DMB3_Bh1	agora	0.332187
Alistipes_shahii_WAL_8301	agora	0.312383
Lactobacillus_gasseri_ATCC_33323	agora	0.201477
Prevotella_disiens_JCM_6334	agora	0.299894
Lactobacillus_paracasei_subsp_paracasei_ATCC_25302	agora	0.469951
Veillonella_dispar_ATCC_17748	agora	0.314057
Alistipes_finegoldii_DSM_17242	agora	0.292938
Bifidobacterium_breve_HPH0326	agora	0.22638
Enterobacter_aerogenes_KCTC_2190	agora	0.251087
Prevotella_buccae_ATCC_33574	agora	0.307897
Bacteroides_thetaiotaomicron_VPI_5482	agora	0.202441
Oceanobacillus_picturae_strain_S1	agora	0.34
Enterobacter_cloacae_EcWSU1	agora	0.256111
Bifidobacterium_animalis_lactis_BB_12	agora	0.239019
Clostridium_difficile_R20291	agora	0.235378
Bacteroides_timonensis_AP1	agora	0.310231
Citrobacter_freundii_ATCC_8090	agora	0.260846
Sutterella_parvirubra_YIT_11816	agora	0.386588
Ureibacillus_thermosphaericus_str_Thermo_BF	agora	0.35208
Streptococcus_mutans_ATCC_25175	agora	0.245863
Gemella_haemolysans_ATCC_10379	agora	0.324
Eubacterium_rectale_M104_1	agora	0.432287
Bradyrhizobium_elkanii_USDA_76	agora	0.317705
Actinomyces_urogenitalis_DSM_15434	agora	0.284683
Stenotrophomonas_maltophilia_D457	agora	0.317357
Prevotella_bivia_DSM_20514	agora	0.264678
Listeria_monocytogenes_serotype_7_SLCC_2482	agora	0.246224
Weissella_cibaria_KACC_11862	agora	0.360146
Succinatimonas_hippei_YIT_12066	agora	0.423923
Streptococcus_anginosus_1_2_62CV	agora	0.401361
Escherichia_albertii_KF1	agora	0.222158
Brevibacterium_linens_BL2	agora	0.301529
Parabacteroides_distasonis_ATCC_8503	agora	0.30438
Streptococcus_australis_ATCC_700641	agora	0.291806
Eubacterium_siraeum_70_3	agora	0.47669
Paenibacillus_daejeonensis_DSM_15491	agora	0.318241
Ochrobactrum_intermedium_LMG_3301	agora	0.322457
Blautia_hydrogenotrophica_DSM_10507	agora	0.416667
Prevotella_bryantii_B14	agora	0.308386
Streptococcus_agalactiae_A909	agora	0.249611
Bacteroides_sp_4_1_36	agora	0.413854
Staphylococcus_arlettae_CVD059	agora	0.337233
Peptoniphilus_timonensis_JC401	agora	0.385965
Bacillus_clausii_KSM_K16	agora	0.307594
Bacteroides_sp_3_1_19	agora	0.454839
Escherichia_albertii_TW07627	agora	0.257785
Pediococcus_acidilactici_DSM_20284	agora	0.48046
Ruminococcus_sp_SR1_5	agora	0.441652
Megamonas_hypermegale_ART12_1	agora	0.405211
Arcobacter_butzleri_RM4018	agora	0.33765
Bacteroides_sp_2_1_33B	agora	0.44878
Acinetobacter_pittii_ANC_4052	agora	0.304678
Bifidobacterium_animalis_lactis_V9	agora	0.245816
Bifidobacterium_animalis_lactis_DSM_10140	agora	0.245816
Staphylococcus_pasteuri_SP1	agora	0.323803
Vibrio_fluvialis_I21563	agora	0.262608
Escherichia_hermannii_NBRC_105704	agora	0.298878
Brevibacillus_brevis_NBRC_100599	agora	0.320649
Cetobacterium_somerae_ATCC_BAA_47401	agora	0.354887
Ralstonia_sp_5_7_47FAA	agora	0.366376
Lactococcus_raffinolactis_4877	agora	0.289277
Anaerobiospirillum_succiniciproducens_DSM_640001	agora	0.363798
Capnocytophaga_ochracea_DSM_7271	agora	0.339713
Moraxella_catarrhalis_RH4	agora	0.348085
Staphylococcus_simulans_ACS_120_V_Sch1	agora	0.325501
Bifidobacterium_animalis_lactis_CNCM_I_2494	agora	0.244267
Cedecea_davisae_DSM_4568	agora	0.294289
Dysgonomonas_gadei_ATCC_BAA_286	agora	0.296268
Clostridium_citroniae_WAL_17108	agora	0.343842
Trabulsiella_guamensis_ATCC_49490	agora	0.269722
Stoquefichus_massiliensis_AP9	agora	0.381478
Citrobacter_sp_30_2	agora	0.303421
Mycoplasma_pneumoniae_309	agora	0.261682
Listeria_monocytogenes_Finland_1988	agora	0.242836
Streptococcus_pseudopneumoniae_IS7493	agora	0.295837
Actinomyces_turicensis_ACS_279_V_Col4	agora	0.317095
Streptococcus_pyogenes_MGAS9429	agora	0.294326
Holdemania_filiformis_VPI_J1_31B_1_DSM_12042	agora	0.393728
Brevibacillus_agri_5_2	agora	0.357804
Propionibacterium_acidipropionici_ATCC_4875	agora	0.319103
Staphylococcus_sciuri_subsp_sciuri_Z8	agora	0.327109
Leuconostoc_lactis_KACC_91922	agora	0.319469
Lactobacillus_johnsonii_DPC_6026	agora	0.256224
Butyricicoccus_pullicaecorum_1_2	agora	0.334405
Enterobacter_cancerogenus_ATCC_35316	agora	0.315974
Enterococcus_durans_ATCC_6056	agora	0.315789
Campylobacter_jejuni_jejuni_81_176	agora	0.254221
Methanobrevibacter_smithii_ATCC_35061	agora	0.387955
Clostridium_indolis_DSM_755	agora	0.348252
Mitsuokella_jalaludinii_DSM_13811	agora	0.284774
Lactobacillus_coleohominis_101_4_CHN	agora	0.347826
Bacillus_cereus_AH187_F4810_72	agora	0.224412
Dorea_formicigenerans_ATCC_27755	agora	0.32549
Burkholderia_cepacia_GG4	agora	0.278992
Prevotella_salivae_DSM_15606	agora	0.395323
Eubacterium_cellulosolvens_6	agora	0.378423
Fusobacterium_russii_ATCC_25533	agora	0.360036
Staphylococcus_haemolyticus_JCSC1435	agora	0.325127
Enterococcus_sp_7L76	agora	0.397273
Bacillus_timonensis_10403023	agora	0.316523
Dyadobacter_fermentans_DSM_18053	agora	0.32
Staphylococcus_caprae_C87	agora	0.330262
Dialister_succinatiphilus_YIT_11850	agora	0.352679
Enterococcus_faecalis_TX0104	agora	0.379556
Staphylococcus_epidermidis_ATCC_12228	agora	0.284996
Clostridium_sp_7_2_43FAA	agora	0.427101
Cellulosilyticum_lentocellum_DSM_5427	agora	0.334948
Bacteroides_fragilis_3_1_12	agora	0.334677
Methylobacterium_radiotolerans_JCM_2831	agora	0.325536
Granulicatella_elegans_ATCC_700633	agora	0.321637
Desulfovibrio_sp_3_1_syn3	agora	0.425352
Bacteroides_uniformis_ATCC_8492	agora	0.32304
Prevotella_denticola_DSM20614	agora	0.299112
Pseudomonas_fluorescens_PfO_1	agora	0.323792
Bifidobacterium_mongoliense_DSM_21395	agora	0.323155
Lactobacillus_reuteri_SD2112_ATCC_55730	agora	0.402321
Ruminococcus_albus_7	agora	0.328244
Lactobacillus_jensenii_1153	agora	0.341871
Butyrivibrio_crossotus_DSM_2876	agora	0.475225
Eubacterium_limosum_KIST612	agora	0.355489
Lactobacillus_helveticus_DSM_20075	agora	0.429412
Comamonas_testosteroni_CNB_2	agora	0.33375
Ruminococcus_flavefaciens_ATCC_19208	agora	0.336185
Clostridium_sp_SS2_1	agora	0.479927
Ruminococcus_torques_L2_14	agora	0.444837
Porphyromonas_uenonis_DSM_23387	agora	0.352188
Ureaplasma_urealyticum_serovar_8_str_ATCC_27618	agora	0.284639
Lachnospiraceae_bacterium_sp_5_1_63FAA	agora	0.47301
Solobacterium_moorei_DSM_22971	agora	0.323392
Roseburia_intestinalis_L1_82	agora	0.38326
Pediococcus_acidilactici_7_4	agora	0.476082
Streptococcus_pleomorphus_DSM_20574	agora	0.368178
Bacteroides_sp_3_1_40A	agora	0.416448
Peptoniphilus_harei_ACS_146_V_Sch2b	agora	0.352036
Blastococcus_massiliensis_AP3	agora	0.31571
Bacteroides_eggerthii_1_2_48FAA	agora	0.328859
Prevotella_timonensis_4401737	agora	0.321577
Bacteroides_sp_3_2_5	agora	0.400528
Bifidobacterium_kashiwanohense_DSM_21854	agora	0.305189
Yersinia_rohdei_ATCC_43380	agora	0.29912
Roseburia_hominis_A2_183	agora	0.273729
Eubacterium_ventriosum_ATCC_27560	agora	0.440644
Butyricimonas_virosa_DSM_23226	agora	0.345618
Lactobacillus_plantarum_JDM1	agora	0.241296
Clostridium_sporosphaeroides_DSM_1294	agora	0.350471
Enterobacter_hormaechei_YT2	agora	0.267629
Clostridium_celatum_DSM_1785	agora	0.328998
Bacillus_atrophaeus_ATCC_49822_1	agora	0.302703
Campylobacter_lari_RM2100	agora	0.330709
Bacillus_altitudinis_41KF2b	agora	0.321896
Bacteroides_sp_D1	agora	0.395286
Corynebacterium_durum_F0235	agora	0.329734
Clostridium_botulinum_A_str_Hall	agora	0.317416
Enterobacter_hormaechei_YT3	agora	0.262916
Peptostreptococcus_stomatis_DSM_17678	agora	0.371946
Eubacterium_sulci_ATCC_35585	agora	0.353949
Prevotella_stercorea_DSM_18206	agora	0.28246
Clostridium_viride_DSM_6836	agora	0.331272
Lactobacillus_sakei_subsp_sakei_23K	agora	0.283822
Lactobacillus_brevis_subsp_gravesensis_ATCC_27305	agora	0.416175
Prevotella_timonensis_CRIS_5C_B1	agora	0.34555
Bacillus_nealsonii_AAU1	agora	0.308665
Mycobacterium_fortuitum_subsp_fortuitum_DSM_46621	agora	0.313609
Arcanobacterium_haemolyticum_DSM_20595	agora	0.357008
Fusobacterium_periodonticum_1_1_41FAA	agora	0.435468
Rhodococcus_erythropolis_PR4	agora	0.283281
Brachybacterium_paraconglomeratum_LC44	agora	0.300778
Bacteroides_xylanisolvens_SD_CC_1b	agora	0.385099
Fusobacterium_nucleatum_subsp_nucleatum_ATCC_25586	agora	0.298086
Finegoldia_magna_ATCC_29328	agora	0.308889
Bifidobacterium_bifidum_S17	agora	0.258654
Parvimonas_micra_ATCC_33270	agora	0.498623
Citrobacter_koseri_ATCC_BAA_895	agora	0.184703
Neisseria_elongata_subsp_glycolytica_ATCC_29315	agora	0.329049
Bacteroides_cellulosilyticus_DSM_14838	agora	0.320061
Lactobacillus_brevis_ATCC_367	agora	0.419291
Sphingomonas_paucimobilis_HER1398	agora	0.352069
Bacillus_amyloliquefaciens_subsp_amyloliquefaciens_DC_12	agora	0.29982
Streptococcus_peroris_ATCC_700780	agora	0.306496
Actinomyces_cardiffensis_F0333	agora	0.29925
Bacillus_subtilis_str_168	agora	0.293637
Oribacterium_sinus_F0268	agora	0.309278
Lactobacillus_acidophilus_ATCC_4796	agora	0.351804
Clostridiales_sp_1_7_47FAA	agora	0.443697
Enterococcus_phoeniculicola_ATCC_BAA_412	agora	0.345369
Acinetobacter_calcoaceticus_PHEA_2	agora	0.294451
Clostridium_butyricum_E4_str_BoNT_E_BL5262	agora	0.233785
Actinomyces_naeslundii_str_Howell_279	agora	0.32562
Bacillus_fordii_DSM_16014	agora	0.350632
Clostridium_methylpentosum_R2_DSM_5476	agora	0.441379
Methylobacterium_populi_BJ001	agora	0.332292
Lysinibacillus_sphaericus_C3_41	agora	0.33717
Bacteroides_plebeius_M12_DSM_17135	agora	0.35514
Ruminococcus_torques_ATCC_27756	agora	0.409457
Fusobacterium_necrophorum_D12	agora	0.42925
Enterobacteriaceae_bacterium_9_2_54FAA	agora	0.323208
Leuconostoc_mesenteroides_subsp_cremoris_ATCC_19254	agora	0.40791
Rothia_mucilaginosa_DY_18	agora	0.32397
Fusobacterium_gonidiaformans_ATCC_25563	agora	0.466529
Staphylococcus_pettenkoferi_VCU012	agora	0.337054
Roseomonas_mucosa_ATCC_BAA_692	agora	0.374046
Pseudomonas_nitroreducens_HBP1	agora	0.301212
Clostridium_symbiosum_ATCC_14940	agora	0.351311
Clostridium_sticklandii_DSM_519	agora	0.314173
Escherichia_coli_O157_H7_str_Sakai	agora	0.273088
Yokenella_regensburgei_ATCC_43003	agora	0.27618
Pediococcus_pentosaceus_ATCC_25745	agora	0.32342
Odoribacter_laneus_YIT_12061	agora	0.345455
Rudanella_lutea_DSM_19387	agora	0.322893
Pseudoflavonifractor_capillosus_strain_ATCC_29799	agora	0.430556
Bacteroides_fragilis_638R	agora	0.246044
Haemophilus_sputorum_CCUG_13788	agora	0.313002
Dietzia_cinnamea_P4	agora	0.328462
Mobiluncus_curtisii_ATCC_43063	agora	0.321691
Prevotella_brevis_ATCC_19188	agora	0.307411
Propionibacterium_jensenii_DSM_20535	agora	0.329448
Desulfovibrio_desulfuricans_subsp_desulfuricans_DSM_642	agora	0.293669
Lactobacillus_pentosus_KCA1	agora	0.339709
Weissella_confusa_LBAE_C39_2	agora	0.336127
Yersinia_pseudotuberculosis_YPIII	agora	0.275656
Bifidobacterium_boum_DSM_20432	agora	0.294067
Corynebacterium_striatum_ATCC_6940	agora	0.296998
Gemella_sanguinis_ATCC700632	agora	0.260618
Corynebacterium_ammoniagenes_DSM_20306	agora	0.304381
Bifidobacterium_animalis_lactis_Bl_04_ATCC_SD5219	agora	0.245816
Vibrio_mimicus_MB_451	agora	0.299096
Alistipes_indistinctus_YIT_12060	agora	0.312602
Clostridium_botulinum_A_str_ATCC_3502	agora	0.316547
Bifidobacterium_longum_DJO10A	agora	0.230347
Clostridium_sporogenes_ATCC_15579	agora	0.260522
Enterococcus_faecium_TX1330	agora	0.405113
Prevotella_nanceiensis_DSM_19126	agora	0.330986
Clostridium_hathewayi_12489931	agora	0.325479
Achromobacter_xylosoxidans_NBRC_15126	agora	0.28853
Clostridium_botulinum_A_str_ATCC_19397	agora	0.317073
Bacteroides_ovatus_SD_CMC_3f	agora	0.350292
Faecalibacterium_prausnitzii_SL3_3	agora	0.308485
Bifidobacterium_longum_longum_ATCC_55813	agora	0.323725
Bacteroides_graminisolvens_DSM_19988	agora	0.28975
Achromobacter_xylosoxidans_A8	agora	0.356715
Eubacterium_dolichum_DSM_3991	agora	0.410026
Bacillus_firmus_DS1	agora	0.278416
Escherichia_coli_SE11	agora	0.150789
Lactobacillus_mucosae_LM1	agora	0.343721
Klebsiella_pneumoniae_pneumoniae_MGH78578	agora	0.29279
Granulicatella_adiacens_ATCC_49175	agora	0.300503
Lactobacillus_delbrueckii_subsp_bulgaricus_ATCC_BAA_365	agora	0.45565
Clostridium_innocuum_2959	agora	0.283048
Cloacibacillus_evryensis_DSM_19522	agora	0.38107
Listeria_monocytogenes_SLCC_7179	agora	0.243202
Bacteroides_ureolyticus_DSM_20703	agora	0.308183
Bacteroides_massiliensis_B846dnLKV334	agora	0.309778
Leuconostoc_gelidum_JB7	agora	0.306261
Clostridium_scindens_ATCC_35704	agora	0.442413
Faecalibacterium_prausnitzii_L2_6	agora	0.389216
Eubacterium_brachy_ATCC_33089	agora	0.343268
Escherichia_sp_1_1_43	agora	0.421239
Bacteroides_fragilis_YCH46	agora	0.24034
Hafnia_alvei_BIDMC_31	agora	0.246815
Clostridium_glycolicum_ATCC_14880	agora	0.349887
Actinomyces_oris_K20	agora	0.376195
Bacteroides_faecis_MAJ27	agora	0.330073
Enterococcus_faecalis_V583	agora	0.247508
Faecalibacterium_prausnitzii_A2_165	agora	0.281633
Neisseria_subflava_NJ9703	agora	0.296237
Campylobacter_fetus_subsp_fetus_82_40	agora	0.317096
Delftia_acidovorans_SPH_1	agora	0.322695
Fusobacterium_ulcerans_ATCC_49185	agora	0.428107
Streptococcus_uberis_0140J	agora	0.24739
Lactobacillus_casei_casei_BL23	agora	0.425331
Shigella_flexneri_2002017	agora	0.260251
Curtobacterium_flaccumfaciens_UCD_AKU	agora	0.297195
Olsenella_uli_DSM_7084	agora	0.31441
Blautia_wexlerae_DSM_19850	agora	0.372298
Pseudomonas_monteilii_NBRC_103158	agora	0.317498
Bifidobacterium_coryneforme_DSM_20216	agora	0.291551
Clostridium_sp_M62_1	agora	0.444886
Parabacteroides_goldsteinii_dnLKV18	agora	0.305576
Helicobacter_canadensis_MIT_98_5491	agora	0.274241
Coprobacillus_sp_29_1	agora	0.381043
Listeria_monocytogenes_SLCC_2540	agora	0.243406
Candidatus_Nitrososphaera_gargensis_Ga9_2	agora	0.355315
Bifidobacterium_longum_longum_JCM_1217	agora	0.238792
Phascolarctobacterium_succinatutens_YIT_12067	agora	0.432777
Neisseria_macacae_ATCC_33926	agora	0.316361
Neisseria_cinerea_ATCC_14685	agora	0.326889
Fusobacterium_periodonticum_2_1_31	agora	0.435821
Fusobacterium_varium_ATCC_27725	agora	0.432824
Silanimonas_lenta_DSM_16282	agora	0.344007
Providencia_rettgeri_DSM_1131	agora	0.340452
Aeromonas_caviae_Ae398	agora	0.297642
Lactobacillus_fermentum_ATCC_14931	agora	0.448589
Clostridium_botulinum_E1_str_BoNT_E_Beluga	agora	0.306152
Prevotella_denticola_F0289	agora	0.322642
Acidaminococcus_intestini_RyC_MR95	agora	0.302697
Mitsuokella_multacida_DSM_20544	agora	0.388889
Clostridium_bartlettii_DSM_16795	agora	0.444043
Bifidobacterium_animalis_lactis_AD011	agora	0.310945
Enterococcus_dispar_ATCC_51266	agora	0.310236
Grimontia_hollisae_CIP_101886	agora	0.313673
Campylobacter_concisus_13826	agora	0.293436
Actinomyces_georgiae_DSM_6843	agora	0.305243
Abiotrophia_defectiva_ATCC_49176	agora	0.285182
Bifidobacterium_catenulatum_DSM_16992	agora	0.32721
Listeria_monocytogenes_FSL_R2_561	agora	0.243202
Odoribacter_splanchnicus_1651_6_DSM_20712	agora	0.31162
Enterococcus_casseliflavus_ATCC_12755	agora	0.322703
Eggerthia_catenaformis_OT_569	agora	0.303215
Serratia_liquefaciens_ATCC_27592	agora	0.26652
Listeria_monocytogenes_SLCC_2378	agora	0.24359
Porphyromonas_asaccharolytica_DSM_20707	agora	0.365466
Bacteroides_sp_1_1_14	agora	0.396825
Veillonella_ratti_ACS_216_V_Col6b	agora	0.293913
Bacillus_thuringiensis_serovar_thuringiensis_str_T01001	agora	0.30755
Blautia_producta_DSM_2950	agora	0.316599
Anaerococcus_hydrogenalis_DSM_7454	agora	0.411226
Lactobacillus_reuteri_F275_JCM_1112	agora	0.375734
Capnocytophaga_sputigena_ATCC_33612	agora	0.343156
Listeria_grayi_DSM_20601	agora	0.378641
Bifidobacterium_animalis_lactis_Bi_07	agora	0.229167
Campylobacter_showae_CSUNSWCD	agora	0.378564
Anaerostipes_sp_3_2_56FAA	agora	0.472807
Clostridium_tyrobutyricum_DSM_2637	agora	0.3625
Acinetobacter_haemolyticus_NIPH_261	agora	0.334298
Bulleidia_extructa_W1219	agora	0.281585
Micromonospora_aurantiaca_ATCC_27029	agora	0.302721
Campylobacter_jejuni_jejuni_NCTC_11168	agora	0.253482
Clostridium_butyricum_DSM_10702	agora	0.215893
Ruminococcus_gauvreauii_DSM_19829	agora	0.385882
Streptococcus_sp_I_G2	agora	0.207243
Bacillus_pumilus_ATCC_7061	agora	0.312098
Ruminococcaceae_bacterium_D16	agora	0.51806
Bacteroides_coprocola_M16_DSM_17136	agora	0.352727
Burkholderiales_bacterium_1_1_47	agora	0.520505
Bacteroides_sp_1_1_6	agora	0.405888
Campylobacter_hominis_ATCC_BAA_381	agora	0.328374
Prevotella_albensis_DSM_11370	agora	0.310964
Enterobacter_asburiae_LF7a	agora	0.269316
Enterococcus_faecalis_OG1RF_ATCC_47077	agora	0.246167
Campylobacter_upsaliensis_JV21	agora	0.431183
Serratia_fonticola_RB_25	agora	0.264023
Staphylococcus_hominis_subsp_hominis_C80	agora	0.333826
Ruminococcus_champanellensis_18P13	agora	0.384099
Laribacter_hongkongensis_HLHK9	agora	0.247235
Yersinia_enterocolitica_subsp_enterocolitica_8081	agora	0.26971
Trueperella_pyogenes_MS249	agora	0.330283
Enterococcus_saccharolyticus_DSM8903	agora	0.341704
Coprococcus_catus_GD_7	agora	0.33933
Clostridium_clostridioforme_CM201	agora	0.320852
Bifidobacterium_longum_E18	agora	0.264815
Edwardsiella_tarda_ATCC_23685	agora	0.327793
Lactobacillus_curvatus_CRL_705	agora	0.358562
Brevibacterium_massiliense_5401308	agora	0.311741
Parabacteroides_sp_D13	agora	0.457516
Staphylococcus_vitulinus_F1028	agora	0.337393
Faecalibacterium_cf_prausnitzii_KLE1255	agora	0.424565
Lactobacillus_paracasei_subsp_paracasei_8700_2	agora	0.45967
Morganella_morganii_subsp_morganii_KT	agora	0.299302
Butyrivibrio_fibrisolvens_16_4	agora	0.403354
Prevotella_nigrescens_ATCC_33563	agora	0.329876
Sulfolobus_solfataricus_P2	agora	0.275701
Streptococcus_thermophilus_LMG_18311	agora	0.362683
Clostridium_ramosum_VPI_0427_DSM_1402	agora	0.4283
Lactobacillus_rhamnosus_GG_ATCC_53103	agora	0.252129
Alistipes_putredinis_DSM_17216	agora	0.259907
Escherichia_sp_4_1_40B	agora	0.266403
Yersinia_frederiksenii_ATCC_33641	agora	0.275172
Corynebacterium_glucuronolyticum_ATCC_51867	agora	0.343573
Acinetobacter_junii_SH205	agora	0.318919
Paraprevotella_clara_YIT_11840	agora	0.293907
Filifactor_alocis_ATCC_35896	agora	0.324138
Campylobacter_curvus_525_92	agora	0.287244
Clostridium_sordellii_ATCC_9714	agora	0.364992
Staphylococcus_lugdunensis_HKU09_01	agora	0.339813
Lautropia_mirabilis_ATCC_51599	agora	0.368543
Bifidobacterium_longum_infantis_157F_NC	agora	0.31694
Kocuria_rhizophila_DC2201	agora	0.2824
Prevotella_pallens_ATCC_700821	agora	0.349385
Mycoplasma_hominis_ATCC_23114	agora	0.219758
Ruminococcus_flavefaciens_FD_1	agora	0.312718
Citrobacter_freundii_UCI_31	agora	0.229642
Pseudomonas_stutzeri_DSM_4166	agora	0.322962
Proteus_mirabilis_ATCC_29906	agora	0.270115
Bacteroides_sp_2_1_7	agora	0.424218
Bacteroides_intestinalis_341_DSM_17393	agora	0.354493
Neisseria_flavescens_SK114	agora	0.317524
Ruminococcus_sp_5_1_39BFAA	agora	0.469835
Bacteroides_sp_D20	agora	0.413333
Streptococcus_sp_I_P16	agora	0.218659
Escherichia_fergusonii_ATCC_35469	agora	0.267487
Porphyromonas_somerae_DSM_23386	agora	0.304223
Eikenella_corrodens_ATCC_23834	agora	0.288497
Microbacterium_paraoxydans_77MFTsu3_2	agora	0.295259
Sutterella_wadsworthensis_3_1_45B	agora	0.486752
Acinetobacter_radioresistens_NIPH_2130	agora	0.321404
Lactobacillus_reuteri_MM4_1A_	agora	0.395434
Clostridium_symbiosum_WAL_14673	agora	0.451613
Parabacteroides_merdae_ATCC_43184	agora	0.380625
Eggerthella_lenta_DSM_2243	agora	0.279159
Campylobacter_coli_JV20	agora	0.38553
Leptotrichia_buccalis_C_1013_b	agora	0.304556
Prevotella_copri_CB7_DSM_18205	agora	0.398958
Bacillus_mojavensis_RO_H_1	agora	0.275822
Streptococcus_constellatus_subsp_pharyngis_SK1060	agora	0.298903
Providencia_rustigianii_DSM_4541	agora	0.331293
Corynebacterium_aurimucosum_ATCC_700975	agora	0.308065
Streptococcus_parauberis_KCTC_11537	agora	0.311001
Brochothrix_thermosphacta_DSM_20171	agora	0.309331
Clostridium_hiranonis_TO_931_DSM_13275	agora	0.469512
Kurthia_massiliensis_JC30	agora	0.33795
Lactobacillus_crispatus_125_2_CHN	agora	0.395194
Lactobacillus_plantarum_subsp_plantarum_ATCC_14917	agora	0.392523
Veillonella_sp_3_1_44	agora	0.452429
Bifidobacterium_pseudolongum_subsp_Pseudolongum_DSM_20099	agora	0.276233
Erysipelotrichaceae_bacterium_5_2_54FAA	agora	0.41841
Marvinbryantia_formatexigens_I_52_DSM_14469	agora	0.433824
Clostridium_botulinum_Bf	agora	0.318436
Prevotella_disiens_FB035_09AN	agora	0.330208
Bacillus_megaterium_DSM319	agora	0.298009
Gemella_sanguinis_M325	agora	0.321168
Proteus_penneri_ATCC_35198	agora	0.302527
Corynebacterium_ureicelerivorans	agora	0.333052
Ureaplasma_parvum_serovar_1_str_ATCC_27813	agora	0.285714
Bacteroides_sp_2_2_4	agora	0.377974
Leuconostoc_argentinum_KCTC_3773	agora	0.317782
Clostridium_spiroforme_DSM_1552	agora	0.482503
Kluyvera_ascorbata_ATCC_33433	agora	0.282267
Lactobacillus_delbrueckii_subsp_bulgaricus_ATCC_11842	agora	0.226908
Alcaligenes_faecalis_subsp_faecalis_NBRC_13111	agora	0.294269
Haemophilus_haemolyticus_M19501	agora	0.337903
Bacteroides_fragilis_NCTC_9343	agora	0.236101
Adlercreutzia_equolifaciens_DSM_19450	agora	0.369427
Bifidobacterium_bifidum_PRL2010	agora	0.211879
Scardovia_inopinata_F0304	agora	0.318744
Akkermansia_muciniphila_ATCC_BAA_835	agora	0.240806
Propionibacterium_acnes_KPA171202	agora	0.281935
Streptococcus_infantis_ATCC_700779	agora	0.296833
Aeromonas_hydrophila_subsp_hydrophila_ATCC_7966	agora	0.27267
Actinomyces_graevenitzii_C83	agora	0.34593
Bacteroides_sp_20_3	agora	0.461153
Slackia_piriformis_YIT_12062	agora	0.360396
Listeria_monocytogenes_J0161_FSL_R2_499	agora	0.242264
Bacteroides_xylanisolvens_XB1A	agora	0.35481
Streptococcus_gordonii_str_Challis_substr_CH1	agora	0.250959
Bifidobacterium_bifidum_NCIMB_41171	agora	0.304579
Kytococcus_sedentarius_DSM_20547	agora	0.30384
Clostridium_leptum_DSM_753	agora	0.440083
Helicobacter_cinaedi_CCUG_18818	agora	0.42433
Lactobacillus_buchneri_ATCC_11577	agora	0.388193
Eubacterium_hallii_L2_7	agora	0.34801
Streptococcus_equinus_ATCC_9812	agora	0.37565
Bacteroides_caccae_ATCC_43185	agora	0.304556
Helicobacter_winghamensis_ATCC_BAA_430	agora	0.420213
Dermacoccus_nishinomiyaensis	agora	0.323617
Bacillus_infantis_NRRL_B_14911	agora	0.269969
Clostridium_symbiosum_WAL_14163	agora	0.443787
Streptococcus_dysgalactiae_subsp_dysgalactiae_ATCC_27957	agora	0.329027
Fusobacterium_nucleatum_subsp_animalis_3_1_33	agora	0.449126
Ruminococcus_obeum_A2_162	agora	0.472371
Enterococcus_avium_ATCC_14025	agora	0.333573
Corynebacterium_propinquum_DSM_44285	agora	0.356725
Bacteroides_sp_D2	agora	0.423077
Paracoccus_yeei_ATCC_BAA_599	agora	0.31833
Veillonella_atypica_ACS_049_V_Sch6	agora	0.334523
Roseburia_inulinivorans_DSM_16841	agora	0.447273
Fusobacterium_nucleatum_subsp_vincentii_3_1_27	agora	0.382609
Leminorella_grimontii_ATCC_33999	agora	0.273916
Streptococcus_infantarius_subsp_infantarius_ATCC_BAA_102	agora	0.378728
Bacteroides_fluxus_YIT_12057	agora	0.328287
Collinsella_aerofaciens_ATCC_25986	agora	0.416393
Listeria_monocytogenes_4a_L99	agora	0.247104
Bacteroides_sp_1_1_30	agora	0.400367
Tatumella_ptyseos_ATCC_33301	agora	0.260078
Campylobacter_jejuni_jejuni_M1	agora	0.262465
Bacillus_thermoamylovorans	agora	0.304933
Haemophilus_influenzae_R2846	agora	0.318364
Propionibacterium_avidum_44067	agora	0.324022
Flavonifractor_plautii_ATCC_29863	agora	0.38691
Corynebacterium_ulcerans_809	agora	0.310788
Rothia_aeria_F0474	agora	0.307471
Campylobacter_hyointestinalis_subsp_hyointestinalis_LMG_9260	agora	0.3973
Rhodococcus_equi_ATCC_33707	agora	0.323604
Pseudomonas_monteilii_QM	agora	0.294804
Bacteroides_sp_3_1_33FAA	agora	0.392361
Acinetobacter_johnsonii_SH046	agora	0.29184
Erysipelotrichaceae_bacterium_sp_3_1_53	agora	0.42925
Propionibacterium_propionicum_F0230a	agora	0.314829
Lachnospiraceae_bacterium_sp_8_1_57FAA	agora	0.450317
Streptococcus_lutetiensis_033	agora	0.263559
Pseudomonas_oleovorans_MOIL14HWK12	agora	0.298844
Cronobacter_sakazakii_ATCC_BAA_894	agora	0.264095
Oxalobacter_formigenes_HOxBLS	agora	0.411636
Serratia_marcescens_subsp_marcescens_Db11	agora	0.267537
Bifidobacterium_scardovii_JCM_12489	agora	0.290804
Rothia_dentocariosa_ATCC_17931	agora	0.325561
Clostridium_difficile_NAP07	agora	0.39429
Enterococcus_caccae_ATCC_BAA_1240	agora	0.3014
Lactobacillus_iners_DSM_13335	agora	0.2897
Kocuria_palustris_PEL	agora	0.312741
Bifidobacterium_longum_infantis_ATCC_15697	agora	0.277612
Bifidobacterium_longum_longum_BBMN68	agora	0.237151
Paenibacillus_alvei_DSM_29	agora	0.342222
Staphylococcus_capitis_QN1	agora	0.339771
Streptococcus_thoraltensis_DSM_12221	agora	0.288149
Eubacterium_eligens_ATCC_27750	agora	0.322048
Streptococcus_constellatus_subsp_constellatus_SK53	agora	0.307331
Tropheryma_whipplei_str_Twist	agora	0.302959
Megamonas_funiformis_YIT_11815	agora	0.318182
Aeromonas_veronii_B565	agora	0.294419
Paraprevotella_xylaniphila_YIT_11841	agora	0.296094
Actinobacillus_pleuropneumoniae_L20	agora	0.261582
Melainabacterium_MEL_A1	agora	0.260679
Lactobacillus_amylovorus_GRL_1112	agora	0.288168
Aggregatibacter_aphrophilus_NJ8700	agora	0.317241
Cellulosimicrobium_cellulans_J36	agora	0.29421
Prevotella_enoeca_JCM_12259	agora	0.355415
Exiguobacterium_aurantiacum_DSM_6208	agora	0.316679
Atopobium_rimae_ATCC_49626	agora	0.303605
Bacteroides_oleiciplenus_YIT_12058	agora	0.3368
Vibrio_furnissii_NCTC_11218	agora	0.283502
Porphyromonas_uenonis_60_3	agora	0.352697
Bacteroides_stercoris_ATCC_43183	agora	0.356118
Megasphaera_elsdenii_DSM_20460	agora	0.249585
iMM1415	bigg	0.213902
iAT_PLT_636	bigg	0
iSF_1195	bigg	0.204943
iHN637	bigg	0.236943
Recon3D	bigg	0
iSDY_1059	bigg	0.237889
iSSON_1240	bigg	0.17267
iJR904	bigg	0.165581
iJB785	bigg	0.108363
iML1515	bigg	0.0958702
iYO844	bigg	0.2328
iJN746	bigg	0.150854
iIT341	bigg	0.0956679
iLJ478	bigg	0.154908
iSbBS512_1146	bigg	0.228483
iSB619	bigg	0.236878
iMM904	bigg	0.350032
iSBO_1134	bigg	0.208414
iYL1228	bigg	0.223696
iPC815	bigg	0.297807
RECON1	bigg	0.336006
iAB_RBC_283	bigg	0.0341151
iNF517	bigg	0.233422
iLB1027_lipid	bigg	0.0855027
STM_v1_0	bigg	0.118664
iAF987	bigg	0.241245
iJO1366	bigg	0.087108
iND750	bigg	0.412322
iAF1260	bigg	0.0927792
iJN678	bigg	0.144844
iS_1188	bigg	0.213058
iCHOv1	bigg	0.226925
iSFxv_1172	bigg	0.210766
iNJ661	bigg	0.221463
iAF692	bigg	0.22029
iSFV_1184	bigg	0.217474
Helcococcus_kunzii_ATCC_51366	carveme	0.00198807
Borrelia_afzelii_HLJ01	carveme	0.00452489
Streptococcus_ratti_FA_1_DSM_20564	carveme	0.0197087
Sporobacter_termitidis_DSM_10068	carveme	0.00141343
Nocardiopsis_chromatogenes_YIM_90109	carveme	0.0175439
Streptomyces_glauciniger_CGMCC_4_1858	carveme	0.0127728
Actinomyces_meyeri_W712	carveme	0.00267857
Pelagirhabdus_alkalitolerans_S5	carveme	0.0338696
Gordonia_paraffinivorans_NBRC_108238	carveme	0.0123457
Mycobacterium_komanii_GPK_1020	carveme	0.014862
Dissulfuribacter_thermophilus_S69	carveme	0.0216263
Lactobacillus_kalixensis_DSM_16043	carveme	0.00363306
Enorma_massiliensis_phI	carveme	0.00278293
Streptococcus_pyogenes_M1_GAS_SF370	carveme	0.00470367
Demequina_salsinemoris_NBRC_105323	carveme	0.0221113
Galbibacter_marinus_ck_I2_15	carveme	0.00331785
Coxiella_burnetii_RSA_493	carveme	0.0328283
Enterococcus_hirae_ATCC_9790	carveme	0.00431779
Coxiella_like_endosymbiont_CRt	carveme	0.00212089
Rhodococcus_erythropolis_CCM2595	carveme	0.0134969
Bacillus_soli_NBRC_102451	carveme	0.0178059
Bacillus_rubiinfantis	carveme	0.0243079
Saccharicrinis_fermentans_DSM_9555_JCM_21142	carveme	0.0245902
Lutimaribacter_saemankumensis_DSM_28010	carveme	0.0183196
Catelliglobosispora_koreensis_DSM_44566	carveme	0.016403
Mycobacterium_abscessus	carveme	0.0147949
Peptoniphilus_obesi_ph1	carveme	0.00224467
Bacillus_gottheilii_FJAT_2394	carveme	0.0207026
Bacteroides_coprosuis_DSM_18011	carveme	0.0144817
Dokdonia_donghaensis_DSW_1	carveme	0.020362
Blastococcus_saxobsidens_DD2	carveme	0.00133869
Mycobacterium_szulgai_DSM_44166	carveme	0.0235205
Rheinheimera_baltica_DSM_14885	carveme	0.0221538
Pedobacter_arcticus_A12	carveme	0.0293501
Centipeda_periodontii_DSM_2778	carveme	0.0345081
Collinsella_intestinalis_DSM_13280	carveme	0
Streptomyces_leeuwenhoekii_C34_DSM_42122_NRRL_B_24963	carveme	0.0117521
Pediococcus_argentinicus_DSM_23026	carveme	0.00467727
Fructobacillus_pseudoficulneus_DSM_15468	carveme	0.0216216
Sulfurihydrogenibium_subterraneum_DSM_15120	carveme	0.00353045
Lysobacter_antibioticus_ATCC_29479	carveme	0.00364299
Gilvimarinus_polysaccharolyticus_YN3	carveme	0.00376884
Lactobacillus_spicheri_DSM_15429	carveme	0.00424088
Marinobacter_salinus_Hb8	carveme	0.0146684
Desulfovibrio_alaskensis_G20	carveme	0.0206338
Actinopolymorpha_cephalotaxi_CPCC_202808	carveme	0.015625
Eubacterium_nodatum_ATCC_33099	carveme	0.00106724
Ramlibacter_tataouinensis_TTB310	carveme	0.011925
Propionibacterium_acidifaciens_DSM_21887	carveme	0.0217554
Afifella_marina_DSM_2698	carveme	0.0151149
Sporosarcina_koreensis_S_K12	carveme	0.0323529
Aliivibrio_salmonicida_LFI1238	carveme	0.0203355
Roseovarius_pacificus_DSM_29589	carveme	0.0113501
Blautia_hansenii_DSM_20583	carveme	0.000913242
Marinomonas_posidonica_IVIA_Po_181	carveme	0.029672
Pantoea_septica_LMG_5345	carveme	0.0176636
Salinispora_arenicola_CNS_205	carveme	0.0154052
Auraticoccus_monumenti_MON_2_2	carveme	0.0125698
Cyclobacterium_lianum_CGMCC_1_6102	carveme	0.0212483
Marinobacterium_profundum_PAMC_27536	carveme	0.0124575
Mesoplasma_chauliocola_ATCC_49578	carveme	0
Rosenbergiella_nectarea_8N4	carveme	0.028661
Hymenobacter_norwichensis_DSM_15439	carveme	0.0233673
Nitrosomonas_europaea_ATCC_19718	carveme	0.00570033
Rhodococcus_defluvii_Ca11	carveme	0.00828157
Nocardia_takedensis_NBRC_100417	carveme	0.00887199
Labrenzia_alexandrii_DFL_11	carveme	0.0176698
Liberibacter_crescens_BT_1	carveme	0.00282752
Apibacter_mensalis_R_53146	carveme	0.037272
Mesorhizobium_ciceri_ca181	carveme	0.0140845
Mycoplasma_pullorum_B359_6	carveme	0
Dehalobacterium_formicoaceticum_DMC	carveme	0.00379075
Kerstersia_gyiorum_CG1	carveme	0.0228509
Thermus_thermophilus_HB8	carveme	0
Thermanaeromonas_toyohensis_ToBE	carveme	0.0187726
Lactobacillus_helveticus_CAUH18	carveme	0.0225933
Oceanococcus_atlanticus_22II_S10r2	carveme	0.0206805
Algoriphagus_ornithinivorans_DSM_15282	carveme	0.0218878
Bacteroides_faecichinchillae_JCM_17102	carveme	0.0230238
Tepidimicrobium_xylanilyticum_DSM_23310	carveme	0.00147929
Desulfovibrio_dechloracetivorans_BerOc1	carveme	0.0163506
Desulfosporosinus_meridiei_DSM_13257	carveme	0.0176991
Staphylococcus_condimenti_DSM_11674	carveme	0.0163652
Spongiibacter_tropicus_DSM_19543	carveme	0.0221066
Mycoplasma_alligatoris_A21JP2	carveme	0.00148368
Bifidobacterium_coryneforme_LMG18911	carveme	0.0263158
Geobacter_daltonii_FRC_32	carveme	0.0102529
Kordiimonas_gwangyangensis_DSM_19435_JCM_12864	carveme	0.0246667
Rhodovibrio_salinarum_DSM_9154	carveme	0.0166154
Caulobacter_henricii_CB4	carveme	0.0247678
Caldanaerobacter_subterraneus_subsp_tengcongensis_MB4	carveme	0.000760456
Virgibacillus_necropolis_LMG_19488	carveme	0.0195567
Moorella_thermoacetica_ATCC_39073	carveme	0.0324367
Deinococcus_murrayi_DSM_11303	carveme	0.00719942
Chryseobacterium_gregarium_DSM_19109	carveme	0.0226516
Hungatella_hathewayi_DSM_13479	carveme	0.0180064
Enterococcus_gilvus_ATCC_BAA_350	carveme	0.0188395
Methyloceanibacter_methanicus_R_67174	carveme	0.0218209
Staphylococcus_saprophyticus_subsp_saprophyticus_ATCC_15305	carveme	0.0224215
Faecalibaculum_rodentium_Alo17	carveme	0.0391949
Bartonella_washoensis_Sb944nv	carveme	0.00450857
Bacillus_sporothermodurans_B4102	carveme	0.0216949
Rickettsia_typhi_str_Wilmington	carveme	0.00595829
Actinomyces_ruminicola_KPR_7B	carveme	0.0181388
Azorhizobium_doebereinerae_UFLA1_100	carveme	0.0145631
Bacteroides_pectinophilus_ATCC_43243	carveme	0.000929368
Microbulbifer_donghaiensis_CGMCC_1_7063	carveme	0.035493
Suttonella_ornithocola_CCUG_49457	carveme	0.0198582
Syntrophobacter_fumaroxidans_MPOB	carveme	0.00192308
Halomonas_boliviensis_LC1	carveme	0.0346386
Thermocrinis_albus_DSM_14484	carveme	0.00257732
Novosphingobium_rosa_NBRC_15208	carveme	0.0236842
Lactobacillus_equigenerosi_DSM_18793_JCM_14505	carveme	0.0037037
Mycobacterium_salmoniphilum_D16Q15	carveme	0.0130719
Tessaracoccus_lapidicaptus_IPBSL_7	carveme	0.0114416
Flavobacterium_rivuli_WB_3_3_2_DSM_21788	carveme	0.0271845
Lacinutrix_himadriensis_E4_9a	carveme	0.00138696
Sinomonas_mesophila_MPKL_26	carveme	0.00889802
Carnobacterium_jeotgali_MS3	carveme	0.00238474
Aequorivita_viscosa_CGMCC_1_11023	carveme	0.000773994
Tsukamurella_pseudospumae_JCM_13375	carveme	0.00671592
Clostridium_oryzae_DSM_28571	carveme	0.0312722
Murdochiella_massiliensis_SIT12	carveme	0.00121655
Actinokineospora_inagensis_DSM_44258	carveme	0.00713359
Pseudomonas_benzenivorans_DSM_8628	carveme	0.00935608
Serratia_symbiotica_type_strain_CWBI_2_3	carveme	0.0458564
Neomicrococcus_aestuarii_B18	carveme	0.0127898
Halanaerobium_hydrogeniformans	carveme	0.0277569
Prevotella_multisaccharivorax_DSM_17128	carveme	0.0340136
Anaerovorax_odorimutans_DSM_5092	carveme	0.0353618
Coprococcus_eutactus_ATCC_27759	carveme	0
Aquimarina_spongiae_DSM_22623	carveme	0.00190476
Lacticigenium_naphtae_DSM_19658	carveme	0.0358668
Pacificimonas_flava_JLT2015	carveme	0.0278884
Corynebacterium_sputi_DSM_45148	carveme	0.00570497
Taylorella_asinigenitalis_MCE3	carveme	0
Leuconostoc_gelidum_subsp_gasicomitatum_LMG_18811_type_strain_LMG_18811	carveme	0.0209372
Geminicoccus_roseus_DSM_18922	carveme	0.0161987
Gallionella_capsiferriformans_ES_2	carveme	0.0259344
Streptomyces_guanduensis_CGMCC_4_2022	carveme	0.0142518
Rhizobium_larrymoorei_ATCC_51759	carveme	0.00155199
Natranaerobius_thermophilus_JW_NM_WN_LF	carveme	0.0357143
Cellulomonas_gilvus_ATCC_13127	carveme	0.0117279
Mycoplasma_canadense_HAZ360_1	carveme	0.0324675
Desulfovibrio_salexigens_DSM_2638	carveme	0.022869
Thioclava_nitratireducens_25B10_4	carveme	0.013809
Oceanicella_actignis_CGMCC_1_10808	carveme	0.0190915
Halomonas_pantelleriensis_AAP	carveme	0.0243902
Helicobacter_rodentium_ATCC_700285	carveme	0.00300903
Arthrobacter_luteolus_NBRC_107841	carveme	0.0189915
Aequorivita_capsosiphonis_DSM_23843	carveme	0.0245442
Pontibacillus_yanchengensis_Y32	carveme	0.0241042
Desulfotomaculum_intricatum_NBRC_109411	carveme	0.0351171
Paenibacillus_tianmuensis_CGMCC_1_8946	carveme	0.0185296
Leptospira_wolffii_serovar_Khorat_str_Khorat_H2	carveme	0.0266667
Campylobacter_gracilis_ATCC_33236	carveme	0.0380762
Lacimicrobium_alkaliphilum_YelD216	carveme	0.0217149
Pseudoalteromonas_shioyasakiensis_JCM_18891	carveme	0.0262582
Hymenobacter_psychrotolerans_DSM_18569	carveme	0.0224503
Nesiotobacter_exalbescens_DSM_16456	carveme	0.0188571
Bacteroides_ovatus_ATCC_8483	carveme	0.0251822
Alteromonas_stellipolaris_LMG_21861	carveme	0.0180485
Lutibaculum_baratangense_AMV1	carveme	0.0127981
Fervidobacterium_gondwanense_DSM_13020	carveme	0.000860585
Desulfatitalea_tepidiphila_S28bF	carveme	0.0169173
Brachybacterium_phenoliresistens_W13A50	carveme	0.0169607
Syntrophomonas_wolfei_subsp_wolfei_str_Goettingen_G311	carveme	0.00168919
Williamwhitmania_taraxaci_A7P_90m	carveme	0.0234969
Ornithinibacillus_californiensis_DSM_16628	carveme	0.0210027
Noviherbaspirillum_humi_U15	carveme	0.026653
Porphyrobacter_tepidarius_DSM_10594	carveme	0.0219547
Algoriphagus_mannitolivorans_DSM_15301	carveme	0.0216783
Lactobacillus_sharpeae_JCM_1186_DSM_20505	carveme	0.0284211
Streptomyces_scabrisporus_DSM_41855	carveme	0.0104568
Wigglesworthia_glossinidia_endosymbiont_of_Glossina_morsitans_morsitans_Yale_colony	carveme	0.00531208
Robiginitalea_biformata_HTCC2501	carveme	0.00258231
Prevotella_nanceiensis_DSM_19126_JCM_15639	carveme	0.00245098
Nocardiopsis_alba_ATCC_BAA_2165	carveme	0.0155958
Marinobacter_subterrani_JG233	carveme	0.0178571
Brachyspira_hyodysenteriae_ATCC_27164_B_78	carveme	0.0172027
Nocardia_brevicatena_NBRC_12119	carveme	0.00811908
Thioclava_indica_DT23_4	carveme	0.0117502
Bifidobacterium_commune_R_52791	carveme	0.0305732
Modestobacter_marinus_BC501	carveme	0.0111455
Lamprocystis_purpurea_DSM_4197	carveme	0.0219849
Lachnospira_multipara_ATCC_19207	carveme	0.0367925
Spirosoma_radiotolerans_DG5A	carveme	0.0192308
Acidipropionibacterium_thoenii_DSM_20276	carveme	0.00290065
Catenulispora_acidiphila_DSM_44928	carveme	0.0170843
Chryseobacterium_piscicola_DSM_21068	carveme	0.0265363
Gordonia_shandongensis_DSM_45094	carveme	0.00255537
Streptococcus_urinalis_2285_97	carveme	0.0307549
Streptomyces_mobaraensis_NBRC_13819_DSM_40847	carveme	0.0211144
Syntrophothermus_lipocalidus_DSM_12680	carveme	0.0301921
Desnuesiella_massiliensis_mt10	carveme	0.00130124
Blattabacterium_cuenoti_BPAA	carveme	0.00400534
Sneathiella_glossodoripedis_JCM_23214	carveme	0.00196207
Stenotrophomonas_daejeonensis_JCM_16244	carveme	0.0189189
Lactobacillus_fructivorans_ATCC_27394	carveme	0.00213447
Paraburkholderia_rhizoxinica_HKI_454	carveme	0.024735
Flavobacterium_gelidilacus_DSM_15343	carveme	0.0196672
Fusobacterium_massiliense_Marseille_P2749	carveme	0.00166806
Lactobacillus_perolens_DSM_12744	carveme	0.0263605
Friedmanniella_luteola_DSM_21741	carveme	0.015939
Corynebacterium_flavescens_OJ8	carveme	0.0301003
Methylophaga_muralis_Bur_1	carveme	0.00286328
Mycobacterium_bacteremicum_DSM_45578	carveme	0.0127774
Mycobacterium_palustre_DSM_44572	carveme	0.025344
Aphanizomenon_flos_aquae_NIES_81	carveme	0.010118
Granulicella_rosea_DSM_18704	carveme	0.0346964
Salinispora_tropica_CNB_440	carveme	0.0148749
Lactobacillus_fermentum_IFO_3956	carveme	0.00265487
Friedmanniella_flava_CGMCC_4_6856	carveme	0.0262316
Pyramidobacter_piscolens_W5455	carveme	0.0198511
Halomonas_ilicicola_DSM_19980	carveme	0.0231006
Streptomyces_uncialis_DCA2648	carveme	0.0186506
Pantoea_agglomerans_C410P1	carveme	0.0161608
Nakamurella_lactea_DSM_19367	carveme	0.00773694
Thermoactinomyces_vulgaris_NRRL_F_5595	carveme	0.035014
Streptomyces_hokutonensis_R1_NS_10	carveme	0.00783546
Oenococcus_kitaharae_DSM_17330	carveme	0.0035057
Paenibacillus_barengoltzii_G22	carveme	0.0267449
Flavobacterium_saccharophilum_DSM_1811	carveme	0.00242277
Snodgrassella_alvi_wkB2	carveme	0.0210145
Thalassolituus_oleivorans_MIL_1	carveme	0.0165289
Provencibacterium_massiliense_Marseille_P2780	carveme	0.0167254
Pantoea_dispersa_EGD_AAK13	carveme	0.0136134
Rhizobium_oryziradicis_N19	carveme	0.0137589
Acinetobacter_boissieri_ANC_4422	carveme	0.0178133
Thermoflexus_hugenholtzii_JAD2	carveme	0.00969305
Herbaspirillum_seropedicae_Z67	carveme	0.0101937
Solirubrobacter_soli_DSM_22325	carveme	0.00158814
Lactobacillus_curieae_CCTCC_M_2011381	carveme	0.019685
Maribacter_forsetii_DSM_18668	carveme	0.0164245
Nocardia_transvalensis_NBRC_15921	carveme	0.0126422
Mycobacterium_longobardum_DSM_45394	carveme	0.0290965
Spiroplasma_mirum_ATCC_29335_SMCA	carveme	0.00162602
Ensifer_sojae_CCBAU_05684	carveme	0.0140693
Roseibacterium_elongatum_DSM_19469_DFL_43	carveme	0.0224571
Saccharibacillus_kuerlensis_DSM_22868	carveme	0.0201748
Novosphingobium_aromaticivorans_DSM_12444	carveme	0.00117509
Yuhushiella_deserti_CGMCC_4_5579	carveme	0.00860479
Ancylobacter_rudongensis_CGMCC_1_1761	carveme	0.0164534
Cyanobacterium_aponinum_PCC_10605	carveme	0.000914913
Clostridium_merdae_Marseille_P2953	carveme	0.0275081
Chlorobium_phaeovibrioides_DSM_265	carveme	0.026556
Moraxella_caprae_DSM_19149	carveme	0.0181962
Streptomyces_azureus_ATCC_14921	carveme	0.0159341
Roseiflexus_castenholzii_DSM_13941	carveme	0.00687758
Siccibacter_turicensis_LMG_23730	carveme	0.0173228
Idiomarina_atlantica_MCCC_1A10513	carveme	0.0340976
Streptomyces_varsoviensis_NRRL_ISP_5346	carveme	0.0142857
Marinobacter_nitratireducens_AK21	carveme	0.0202148
Rickettsia_akari_str_Hartford	carveme	0.0272035
Idiomarina_indica_CGMCC_1_10824	carveme	0.0214974
Psychroserpens_damuponensis_JCM_17632	carveme	0.0142552
Flaviramulus_basaltis_DSM_18180	carveme	0.00192555
Johnsonella_ignava_ATCC_51276	carveme	0.000969932
Streptococcus_massiliensis_DSM_18628	carveme	0.0269461
Sulfuritalea_hydrogenivorans_sk43H_DSM_22779	carveme	0.0206053
Paracoccus_seriniphilus_DSM_14827	carveme	0.0108634
Prevotella_oulorum_JCM_14966	carveme	0.0372787
Thalassospira_australica_NP3b2	carveme	0.0180282
Archangium_gephyra_DSM_2261	carveme	0.00105708
Neptunomonas_antarctica_S3_22	carveme	0.0128041
Mucilaginibacter_paludis_DSM_18603	carveme	0.0259217
Brackiella_oedipodis_DSM_13743	carveme	0.0219941
Halomonas_huangheensis_BJGMM_B45	carveme	0.0265133
Pseudomonas_aeruginosa_PAO1	carveme	0.0174538
Microtetraspora_malaysiensis_NBRC_100735	carveme	0.0125614
Pararhodospirillum_photometricum_DSM_122	carveme	0.0223785
Tepidanaerobacter_acetatoxydans_Re1	carveme	0.0255183
Bacillus_circulans_NBRC_13626	carveme	0.0174891
Sphingomonas_phyllosphaerae_FA2	carveme	0.00243605
Anaerotignum_lactatifermentans_DSM_14214	carveme	0.0294659
Lactobacillus_parabuchneri_FAM21731	carveme	0.0201863
Mycoplasma_anseris_ATCC_49234	carveme	0
Thiomicrospira_cyclica_ALM1	carveme	0.0384287
Leuconostoc_pseudomesenteroides_PS12	carveme	0.0202117
Ehrlichia_canis_str_Jake	carveme	0.0464286
Ktedonobacter_racemifer_DSM_44963_SOSP1_21	carveme	0.00791717
actinobacterium_LLX17	carveme	0.0124555
Flavobacterium_seoulense_EM1321	carveme	0.0318379
Nonomuraea_candida_NRRL_B_24552	carveme	0.0114286
Acinetobacter_towneri_DSM_14962_CIP_107472	carveme	0.03396
Clostridium_butyricum_KNU_L09	carveme	0.0258856
Ezakiella_massiliensis_Marseille_P2951	carveme	0.00222222
Aliifodinibius_roseus_DSM_21986	carveme	0.0186976
Alishewanella_agri_BL06	carveme	0.0224719
Aureimonas_ureilytica_DSM_18598_NBRC_106430	carveme	0.0144124
Nesterenkonia_massiliensis_NP1	carveme	0.038206
Bosea_thiooxidans_DSM_9653	carveme	0.0119826
Thauera_humireducens_SgZ_1	carveme	0.012593
Sporomusa_ovata_DSM_2662	carveme	0.0350301
Bacillus_alkalitelluris_10368	carveme	0.028715
Desulfobacterium_vacuolatum_DSM_3385	carveme	0.00189633
Sediminibacterium_salmoneum_NBRC_103935	carveme	0.0270458
Sanguibacter_marinus_DSM_19083	carveme	0.00456621
Arenimonas_donghaensis_DSM_18148_HO3_R19	carveme	0.0280303
Endozoicomonas_numazuensis_DSM_25634	carveme	0.0218839
Comamonas_badia_DSM_17552	carveme	0.0140158
Sulfurimonas_hongkongensis_AST_10	carveme	0.0170178
Microbacterium_ketosireducens_DSM_12510	carveme	0.012605
Glycomyces_sambucus_CGMCC_4_3147	carveme	0.00188088
Psychromonas_hadalis_ATCC_BAA_638	carveme	0.0213876
Rickettsia_bellii_RML369_C	carveme	0.00219539
Leuconostoc_lactis_WiKim40	carveme	0.0211416
Oceanobacillus_jeddahense_S5	carveme	0.0164127
Streptomyces_aurantiacus_NRRL_ISP_5412	carveme	0.011194
Campylobacter_sputorum_bv_faecalis_CCUG_20703	carveme	0.00653595
Bilophila_wadsworthia_ATCC_49260	carveme	0.0167634
Agrobacterium_albertimagni_AOL15	carveme	0.016174
Nocardioides_szechwanensis_CGMCC_1_11147	carveme	0.0164302
Clostridium_paraputrificum_AGR2156	carveme	0.0015015
Thermus_oshimai_JL_2	carveme	0.000734754
Moraxella_lincolnii_CCUG_9405	carveme	0.0288693
Mogibacterium_timidum_ATCC_33093	carveme	0.00097561
Thermorudis_peleae_KI4	carveme	0
Thiothrix_disciformis_DSM_14473	carveme	0.025
Mycoplasma_molare_ATCC_27746	carveme	0.0017452
Novosphingobium_barchaimii_NS277	carveme	0.0186976
Vagococcus_lutrae_LBD1	carveme	0.0263672
Alicycliphilus_denitrificans_K601	carveme	0.016183
Flavobacterium_frigoris_DSM_15719	carveme	0.0248854
Bifidobacterium_subtile_LMG_11597	carveme	0.0280948
Calothrix_sp_PCC_6303	carveme	0.00318725
Parasutterella_excrementihominis_YIT_11859	carveme	0.0256024
Prevotella_timonensis_4401737_DSM_22865_JCM_15640	carveme	0.0309365
Bacillus_horikoshii_20a	carveme	0.0211893
Acetobacter_cibinongensis_4H_1	carveme	0.0277402
Spongiibacter_marinus_DSM_19753	carveme	0.0012837
Desulfitobacterium_dichloroeliminans_LMG_P_21439	carveme	0.0189474
Tropicibacter_multivorans_CECT_7557	carveme	0.0133172
Nitratifractor_salsuginis_DSM_16511	carveme	0.025916
Leifsonia_rubra_CMS_76R	carveme	0.0117925
Microbulbifer_agarilyticus_GP101	carveme	0.0138801
Haemophilus_paracuniculus_CCUG_43573	carveme	0.00506472
Corynebacterium_freiburgense_DSM_45254	carveme	0.0134341
Anaeromassilibacillus_senegalensis_mt9	carveme	0.000882613
Spirosoma_aerolatum_KACC_17939	carveme	0.0188235
Edaphobacillus_lindanitolerans_MNA4	carveme	0.0224285
Alkalibacter_saccharofermentans_DSM_14828	carveme	0.0133668
Acinetobacter_schindleri_ACE	carveme	0.0148331
Buchnera_aphidicola_Tuberolachnus_salignus_BTs	carveme	0.00610998
Persephonella_marina_EX_H1	carveme	0.00161551
Coprobacter_secundus_177	carveme	0.0281273
Pantoea_ananatis_LMG_20103	carveme	0.00266972
Sediminibacillus_albus_CGMCC_1_6502	carveme	0.0176391
Mucilaginibacter_polytrichastri_RG4_7	carveme	0.0269424
Solemya_velum_gill_symbiont_WH	carveme	0.00142857
Actinomyces_slackii_ATCC_49928	carveme	0.0350343
Aquabacterium_parvum_B6	carveme	0.0140665
Streptomyces_atroolivaceus_NRRL_ISP_5137	carveme	0.0158983
Variovorax_soli_NBRC_106424	carveme	0.0107582
Capnocytophaga_canimorsus_Cc5	carveme	0.0227472
Cetobacterium_ceti_ATCC_700028	carveme	0.0179506
Spiroplasma_kunkelii_CR2_3x	carveme	0.0164234
Psychrilyobacter_atlanticus_DSM_19335	carveme	0.0258621
Denitrobacterium_detoxificans_NPOH1	carveme	0.0164888
Pseudomonas_rhizosphaerae_DSM_16299	carveme	0.0198135
Turicimonas_muris_YL45	carveme	0.00286738
Nonlabens_dokdonensis_DSW_6	carveme	0.014652
Prevotella_falsenii_DSM_22864_JCM_15124	carveme	0.0395108
Mobilibacterium_timonense_Marseille_P3194	carveme	0
Mycobacterium_intracellulare_ATCC_13950	carveme	0.0172932
Rhodopseudomonas_palustris_BAL398	carveme	0.0127253
Vibrio_tasmaniensis_LGP32	carveme	0.0195886
Bartonella_ancashensis_20_00	carveme	0.00309598
Pseudomonas_fuscovaginae_LMG_2158	carveme	0.0159574
Pseudomonas_syringae_pv_tomato_str_DC3000	carveme	0.0213483
Risungbinella_massiliensis_GD1	carveme	0.0235199
Paenisporosarcina_quisquiliarum_SK_55	carveme	0.00319693
Chamaesiphon_minutus_PCC_6605	carveme	0.00355872
Nitrospira_defluvii	carveme	0.02397
Chryseobacterium_scophthalmum_DSM_16779	carveme	0.00189873
Deinococcus_ficus_DSM_19119	carveme	0.016
Peptoclostridium_litorale_DSM_5388_W6	carveme	0.0207987
Cnuella_takakiae_RG1_1	carveme	0.029375
Mariniphaga_anaerophila_DSM_26910	carveme	0.0189573
Corynebacterium_kroppenstedtii_DSM_44385	carveme	0.0177815
Henriciella_litoralis_DSM_22014	carveme	0.0240885
Clostridium_acetobutylicum_ATCC_824	carveme	0.0294118
Lactobacillus_acidipiscis_ACA_DC_1533	carveme	0.0191083
Alistipes_inops_627	carveme	0.00174216
Aeromonas_eucrenophila_CECT_4224	carveme	0.0160285
Streptococcus_sanguinis_SK36	carveme	0.0206897
Criblamydia_sequanensis_CRIB_18	carveme	0.000877963
Prevotella_oris_DSM_18711_JCM_12252	carveme	0.00361337
Microvirgula_aerodenitrificans_DSM_15089	carveme	0.00350877
Corynebacterium_urinapleomorphum_Marseille_P2799	carveme	0.015015
Arcobacter_lekithochrous_LFT_1_7	carveme	0.0133615
Ralstonia_mannitolilytica_SN82F48	carveme	0.015352
Corynebacterium_phoceense_MC1	carveme	0.00336984
Denitrovibrio_acetiphilus_DSM_12809	carveme	0.0170576
Ammonifex_degensii_KC4	carveme	0.0159744
Kosmotoga_pacifica_SLHLJ1	carveme	0.0175763
Idiomarina_woesei_DSM_27808	carveme	0.0339409
Porphyrobacter_sanguineus_DSM_11032	carveme	0.02115
Methylomarinum_vadi_IT_4	carveme	0.0202514
Maribacter_antarcticus_DSM_21422	carveme	0.0140935
Caryophanon_tenue_DSM_14152	carveme	0.0190058
Pseudomonas_sagittaria_JCM_18195	carveme	0.0122175
Corynebacterium_glyciniphilum_AJ_3170	carveme	0.0122832
Chryseobacterium_zeae_DSM_27623	carveme	0.0272244
Clostridium_hylemonae_DSM_15053	carveme	0.0144707
Numidum_massiliense_mt3	carveme	0.0097629
Nitritalea_halalkaliphila_LW7	carveme	0.0292683
Herbaspirillum_autotrophicum_IAM_14942	carveme	0.0120482
Jejuia_pallidilutea_JCM_19301	carveme	0.0357143
Bacteroides_coprocola_DSM_17136	carveme	0.0247273
Corynebacterium_urealyticum_DSM_7109	carveme	0.00269784
Fervidicola_ferrireducens_Y170	carveme	0.0214345
Terasakiispira_papahanaumokuakeensis_PH27A	carveme	0.0251969
Gluconobacter_oxydans_621H	carveme	0.0394449
Azovibrio_restrictus_DSM_23866	carveme	0.0223214
Oenococcus_oeni_PSU_1	carveme	0.0035461
Dokdonella_immobilis_CGMCC_1_7659	carveme	0.000621118
Treponema_socranskii_subsp_paredis_ATCC_35535	carveme	0.0258333
Spiroplasma_apis_B31	carveme	0.0030722
Sphingobium_faniae_CGMCC_1_7749	carveme	0.0204604
Chromobacterium_subtsugae_PRAA4_1	carveme	0.0228845
Gallaecimonas_xiamenensis_3_C_1	carveme	0.0225479
Kocuria_indica_NIO_1021	carveme	0.0219953
Poseidonocella_pacifica_DSM_29316	carveme	0.0116995
Rickettsia_japonica_YH	carveme	0.0262857
Listeria_weihenstephanensis_FSL_R9_0317	carveme	0.00308642
Kallipyga_gabonensis_GM4	carveme	0.0152339
Clostridium_populeti_743A	carveme	0.024006
Pseudomonas_monteilii_USDA_ARS_USMARC_56711	carveme	0.0173653
Bacillus_caseinilyticus_SP	carveme	0.0121803
Carnobacterium_inhibens_subsp_gilichinskyi_WN1359	carveme	0.0276461
Thiolapillus_brandeum_Hiromi_1	carveme	0.0251618
Sphingomonas_wittichii_RW1	carveme	0.0159953
Prevotella_albensis_DSM_11370_JCM_12258	carveme	0.00149925
Gordonibacter_massiliensis_Marseille_P2775	carveme	0.00392773
Gordonia_neofelifaecis_NRRL_B_59395	carveme	0.0167732
Facklamia_miroungae_ATCC_BAA_466	carveme	0.004995
Geodermatophilus_pulveris_DSM_46839	carveme	0.012931
Caballeronia_concitans	carveme	0.0147658
Microlunatus_soli_DSM_21800	carveme	0.0149626
Actinomyces_hongkongensis_HKU8	carveme	0.0055814
Sandaracinus_amylolyticus_DSM_53668	carveme	0.00229753
Herpetosiphon_geysericola_DSM_7119	carveme	0.00191693
Aminiphilus_circumscriptus_DSM_16581	carveme	0.000721501
Thioclava_marina_11_10_0_13	carveme	0.0156627
Bergeyella_zoohelcum_ATCC_43767	carveme	0.0371009
Turicibacter_sanguinis_2789STDY5834851	carveme	0
Corynebacterium_jeikeium_FDAARGOS_328	carveme	0.0215247
Lactobacillus_graminis_DSM_20719	carveme	0.0279395
Mycobacterium_kyorinense_KUM060204T	carveme	0.000760456
Bacillus_alcalophilus_ATCC_27647_CGMCC_1_3604_AV1934	carveme	0.022912
Corynebacterium_bovis_DSM_20582_CIP_54_80	carveme	0.000919118
Capnocytophaga_haemolytica_CCUG_32990	carveme	0.0293651
Caryophanon_latum_DSM_14151	carveme	0.0208024
Pirellula_staleyi_DSM_6068	carveme	0.0181691
Bartonella_taylorii_8TBB	carveme	0.00670498
Algoriella_xinjiangensis_XJ109	carveme	0.0257327
Marivita_cryptomonadis_CL_SK44	carveme	0.0194346
Bacillus_mannanilyticus_JCM_10596	carveme	0.00209059
Ruegeria_mobilis_F1926	carveme	0.000575705
Prochlorococcus_marinus_str_MIT_9515	carveme	0.00218103
Chlorobium_chlorochromatii_CaD3	carveme	0.0172279
Oceanicaulis_alexandrii_DSM_11625	carveme	0.0277778
Aquimarina_longa_SW024	carveme	0.0260931
Sphingopyxis_fribergensis_Kp5_2	carveme	0.0262035
Sphaerochaeta_coccoides_DSM_17374	carveme	0.0124224
Desulfobacca_acetoxidans_DSM_11109	carveme	0.0251908
Bacillus_aquimaris_TF_12_TF12	carveme	0.0165746
Borreliella_japonica_ATCC_51557	carveme	0
Halanaerobium_congolense_WG6	carveme	0.0264853
Desulfacinum_infernum_DSM_9756	carveme	0.00325733
Enterorhabdus_mucosicola_DSM_19490	carveme	0.0306977
Bacillus_bogoriensis_ATCC_BAA_922	carveme	0.0147059
Lysobacter_daejeonensis_GH1_9	carveme	0.0152217
Yangia_pacifica_DSM_26894	carveme	0.0108752
Desulfovibrio_hydrothermalis_AM13_DSM_14728	carveme	0.0245442
Gordonia_hydrophobica_NBRC_16057	carveme	0.0163005
Corynebacterium_imitans_DSM_44264	carveme	0.00255102
Fabibacter_misakiensis_SK_8	carveme	0.00266667
Microbacteriaceae_bacterium_Alg239_V181	carveme	0.0027933
Kandleria_vitulina_DSM_20405	carveme	0.0172911
Acinetobacter_tandoii_DSM_14970_CIP_107469	carveme	0.0116482
Clostridium_dakarense_FF1	carveme	0.0221713
Kineococcus_radiotolerans_SRS30216_ATCC_BAA_149	carveme	0.0149966
Mycobacterium_obuense_DSM_44075	carveme	0.0141844
Corynebacterium_epidermidicanis_DSM_45586	carveme	0.0244932
Alicyclobacillus_vulcanalis_DSM_16176	carveme	0.0257766
Terribacillus_halophilus_T_h1	carveme	0.0221099
Pseudoalteromonas_piscicida_DE2_B	carveme	0.017762
Streptomyces_cacaoi_subsp_cacaoi_NRRL_B_1220	carveme	0.0189983
Mycoplasma_lipofaciens_ATCC_35015	carveme	0.0275049
Pseudomonas_guineae_LMG_24016	carveme	0.0187852
Clostridium_estertheticum_subsp_estertheticum_DSM_8809	carveme	0.0216179
Marinitoga_piezophila_KA3	carveme	0.001998
Salipaludibacillus_aurantiacus_S9	carveme	0.00123916
Aquiflexum_balticum_DSM_16537	carveme	0.015873
Aureimonas_frigidaquae_JCM_14755	carveme	0.0181287
Clostridium_cadaveris_AGR2141	carveme	0.026475
Alkalispirochaeta_americana_ASpG1	carveme	0.00147493
Gordonia_effusa_NBRC_100432	carveme	0.0168869
Mycoplasma_fermentans_M64	carveme	0
Aeromicrobium_choanae_9H_4	carveme	0.0116099
Bifidobacterium_crudilactis_LMG_23609	carveme	0.0207352
Streptomyces_paucisporeus_CGMCC_4_2025	carveme	0.0122735
Corynebacterium_massiliense_DSM_45435	carveme	0.013308
Pseudooceanicola_nitratireducens_DSM_29619	carveme	0.017438
Rufibacter_tibetensis_1351	carveme	0.0193508
Leptonema_illini_DSM_21528	carveme	0.0236769
Fictibacillus_macauensis_ZFHKF_1	carveme	0.0200517
Algicola_sagamiensis_DSM_14643	carveme	0.0200133
Tessaracoccus_flavescens_SST_39T	carveme	0.0151286
Sporosarcina_newyorkensis_2681	carveme	0.0266854
Asaia_astilbis_JCM_15831	carveme	0.0214497
Maledivibacter_halophilus_M1	carveme	0.0128535
Janibacter_indicus_CGMCC_1_12511	carveme	0.0143939
Bacillus_anthracis_str_Sterne	carveme	0.0220501
Novibacillus_thermophilus_SG_1	carveme	0.00133156
Jeotgalibaca_dankookensis_EX_07	carveme	0.030176
Mycobacterium_wolinskyi_ATCC_700010	carveme	0.0165563
Elizabethkingia_anophelis_NUHP1	carveme	0.0251289
Aliterella_atlantica_CENA595	carveme	0
Actinomyces_polynesiensis_MS2	carveme	0.0139494
Stenotrophomonas_panacihumi_JCM_16536	carveme	0.00119904
Pectobacterium_carotovorum_subsp_carotovorum_PC1	carveme	0.0131684
Virgibacillus_pantothenticus_DSM_26	carveme	0.0145695
Ruminococcus_bicirculans_80_3	carveme	0.0123566
Bartonella_tamiae_Th307	carveme	0.00142755
Mycobacterium_europaeum_CSUR_P1344	carveme	0.0161646
Marinovum_algicola_DG_898	carveme	0.010585
Borrelia_burgdorferi_B31	carveme	0.00535475
Lysinimicrobium_subtropicum_NBRC_109396	carveme	0.0150754
Lactobacillus_florum_DSM_22689_JCM_16035	carveme	0.0274463
Aeromonas_fluvialis_LMG_24681	carveme	0.00359712
Antarctobacter_heliothermus_DSM_11445	carveme	0.0141343
Lactobacillus_coryniformis_subsp_coryniformis_KCTC_3167_DSM_20001	carveme	0.0301827
Actinomadura_rifamycini_DSM_43936	carveme	0.016031
Methyloprofundus_sedimenti_WF1	carveme	0.0238745
Vagococcus_penaei_CD276	carveme	0.0199637
Niastella_populi_208	carveme	0.0198915
Traorella_massiliensis_Marseille_P3110	carveme	0.00750268
Rhizobium_leguminosarum_bv_trifolii_WSM1689	carveme	0.0157922
Streptococcus_equinus_AG46	carveme	0.0027881
Neisseria_weaveri_NCTC13585	carveme	0.0202855
Rickettsia_conorii_str_Malish_7	carveme	0.0175234
Gilliamella_apicola_wkB1	carveme	0.0476668
Coprothermobacter_proteolyticus_DSM_5265	carveme	0.00172117
Nitrosomonas_oligotropha_Nm75	carveme	0.031994
Pseudomonas_litoralis_2SM5	carveme	0.0284529
Prochlorococcus_marinus_str_MIT_9211_MIT9211	carveme	0
Kriegella_aquimaris_DSM_19886	carveme	0.0141713
Modestobacter_caceresii_KNN_45_2b	carveme	0.0102669
Legionella_shakespearei_DSM_23087	carveme	0.0274262
Mycobacterium_mageritense_DSM_44476_CIP_104973	carveme	0.0117581
Ventosimonas_gracilis_CV58	carveme	0.0206034
Clostridium_asparagiforme_DSM_15981	carveme	0.0116204
Lagierella_massiliensis_SIT14	carveme	0.0249458
Lysinibacillus_fusiformis_RB_21	carveme	0.0183246
Blautia_schinkii_DSM_10518	carveme	0
Photobacterium_gaetbulicola_Gung47	carveme	0.0132058
Streptomyces_canus_DSM_40275	carveme	0.010279
Sediminispirochaeta_smaragdinae_DSM_11293	carveme	0.0153748
Mediterranea_massiliensis_Marseille_P2645	carveme	0.00141443
Thalassomonas_actiniarum_A5K_106	carveme	0.0163456
Paenibacillus_alginolyticus_DSM_5050_NBRC_15375	carveme	0.0208213
Silicibacter_lacuscaerulensis_ITI_1157	carveme	0.015873
Corallococcus_coralloides_DSM_2259	carveme	0.019037
Jannaschia_pohangensis_DSM_19073	carveme	0.0198881
Acetitomaculum_ruminis_DSM_5522	carveme	0.00180668
Budvicia_aquatica_DSM_5075_ATCC_35567	carveme	0.0117845
Bacillus_abyssalis_DSM_25875	carveme	0.0183171
Elstera_litoralis_Dia_1	carveme	0.00383387
Marichromatium_purpuratum_984	carveme	0.0200573
Lactobacillus_senioris_DSM_24302_JCM_17472	carveme	0.0277778
Carnobacterium_alterfunditum_DSM_5972_pf4	carveme	0.0333863
Negativicoccus_massiliensis_AT7	carveme	0.000919963
Gordonia_desulfuricans_NBRC_100010	carveme	0.015625
Eubacterium_ramulus_ATCC_29099	carveme	0.0315315
Desulfomicrobium_orale_DSM_12838	carveme	0.0186916
Alteribacillus_persepolensis_DSM_21632	carveme	0.0191546
Bifidobacterium_bohemicum_DSM_22767	carveme	0.036385
Sulfuricella_denitrificans_skB26	carveme	0.0335475
Tessaracoccus_flavus_RP1T	carveme	0.0015361
Seinonella_peptonophila_DSM_44666	carveme	0.0182216
Thiobacillus_denitrificans_DSM_12475	carveme	0.0179063
Vibrio_alginolyticus_NBRC_15630_ATCC_17749	carveme	0.00262238
Agarivorans_albus_MKT_106	carveme	0.0179669
Pseudoalteromonas_spongiae_UST010723_006	carveme	0.0320585
Ochrovirga_pacifica_S85	carveme	0.0314371
Flavobacterium_johnsoniae_UW101_UW101_ATCC_17061	carveme	0.00357782
Hirschia_maritima_DSM_19733	carveme	0.0230196
Clostridium_autoethanogenum_DSM_10061	carveme	0.0249584
Lentzea_guizhouensis_DHS_C013	carveme	0.0111235
Legionella_drancourtii_LLAP12	carveme	0.0250174
Mailhella_massiliensis_Marseille_P3199	carveme	0.0222382
Methyloceanibacter_marginalis_R_67177	carveme	0.00324412
Dielma_fastidiosa_JC13	carveme	0.0208562
Butyricimonas_synergistica_DSM_23225	carveme	0.0288097
Glycomyces_arizonensis_DSM_44726	carveme	0.0161646
Gemmobacter_nectariphilus_DSM_15620	carveme	0
Paenibacillus_popilliae_ATCC_14706	carveme	0.0317181
Loktanella_fryxellensis_DSM_16213	carveme	0.0162907
Mesorhizobium_alhagi_CCNWXJ12_2	carveme	0.0115789
Lactobacillus_pobuzihii_E100301_KCTC_13174	carveme	0.00438212
Streptomyces_sparsogenes_ATCC_25498	carveme	0.019556
Ornithinibacillus_contaminans_DSM_22953	carveme	0.0216294
Terrisporobacter_glycolicus_ATCC_14880_DSM_1288	carveme	0.0200286
Lawsonella_clevelandensis_X1036	carveme	0.00102249
Magnetovibrio_blakemorei_MV_1	carveme	0.0231254
Woeseia_oceani_XK5	carveme	0.0188434
Lysinibacillus_odysseyi_34hs_1_NBRC_100172	carveme	0.0196335
Corynebacterium_kutscheri_DSM_20755	carveme	0.023369
Chryseobacterium_aquaticum_KCTC_12483	carveme	0.0309348
Thermobifida_cellulosilytica_TB100	carveme	0.00205903
Anditalea_andensis_LY1	carveme	0.00250784
Fortiea_contorta_PCC_7126	carveme	0.0229068
Corynebacterium_pollutisoli_VDS	carveme	0.0176619
Xanthomonas_sacchari_R1	carveme	0.00284414
Staphylococcus_massiliensis_CCUG_55927	carveme	0.0130354
Andreprevotia_lacus_DSM_23236	carveme	0.0200236
Thiomicrospira_microaerophila_ASL8_2	carveme	0.0359184
Mycoplasma_cricetuli_ATCC_35279	carveme	0
Deinococcus_frigens_DSM_12807	carveme	0.00673607
Shewanella_loihica_PV_4	carveme	0.0253731
Izhakiella_capsodis_N6PO6	carveme	0.0245506
Clostridium_felsineum_DSM_794	carveme	0.0162382
Ehrlichia_chaffeensis_str_Arkansas	carveme	0.0238764
Paraburkholderia_sacchari_LMG_19450	carveme	0.0142923
Thermoflexibacter_ruber_GEY_DSM_9560	carveme	0.0229265
Microbacterium_oxydans_BEL4b	carveme	0.0115646
Dactylosporangium_aurantiacum_NRRL_B_8018	carveme	0.0117836
Lactobacillus_selangorensis_DSM_13344	carveme	0.0368098
Rhizobium_lusitanum_P1_7	carveme	0.01133
Capnocytophaga_granulosa_ATCC_51502	carveme	0.0277551
Knoellia_subterranea_KCTC_19937	carveme	0.0229326
Salinihabitans_flavidus_DSM_27842	carveme	0.0158028
Legionella_clemsonensis_CDC_D5610	carveme	0.00208044
Oceanimonas_smirnovii_ATCC_BAA_899	carveme	0.0242938
Thalassobacter_stenotrophicus_CECT_5294	carveme	0.0150622
Bifidobacterium_actinocoloniiforme_DSM_22766	carveme	0.00099108
Tetrasphaera_japonica_T1_X7	carveme	0.00264375
Streptomyces_nanshensis_SCSIO_10429	carveme	0.013544
Myxococcus_stipitatus_DSM_14675	carveme	0.0131435
Amycolatopsis_saalfeldensis_DSM_44993	carveme	0.00844595
Aerococcus_urinaehominis_CCUG42038B	carveme	0.0262172
Blochmannia_endosymbiont_of_Camponotus_Colobopsis_obliquus_757	carveme	0.0123153
Dyella_japonica_UNC79MFTsu3_2	carveme	0.019883
Halomonas_halodenitrificans_DSM_735	carveme	0.0283213
Desulfomicrobium_escambiense_DSM_10707	carveme	0.0118265
Desulfococcus_multivorans_DSM_2059	carveme	0.0301837
Oscillatoriales_cyanobacterium_JSC_12	carveme	0.0185902
Buchnera_aphidicola_str_Sg_Schizaphis_graminum	carveme	0.0169205
Mycobacterium_sinense_JDM601	carveme	0.0277986
Atopobium_parvulum_DSM_20469	carveme	0.0206972
Atopobium_deltae_DNF00019	carveme	0.0209205
Amycolatopsis_xylanica_CPCC_202699	carveme	0.0109375
Crenothrix_polyspora	carveme	0.02477
Rhodonellum_psychrophilum_GCM71_DSM_17998	carveme	0.0197201
Acidaminococcus_timonensis_Marseille_P2764	carveme	0.0269854
Robinsoniella_peoriensis_WT	carveme	0.00786838
Parasaccharibacter_apium_G7_7_3c	carveme	0.0386473
Bifidobacterium_adolescentis_ATCC_15703	carveme	0.00195312
Rhizobium_undicola_ORS_992_ATCC_700741	carveme	0.0167921
Millisia_brevis_NBRC_105863	carveme	0.0208092
Lactobacillus_acetotolerans_NBRC_13120	carveme	0.00271003
Novosphingobium_pentaromativorans_US6_1	carveme	0.0223661
Streptococcus_marmotae_HTS5	carveme	0.00170358
Atopobacter_phocae_ATCC_BAA_285	carveme	0.00665188
Oleispira_antarctica_RB_8	carveme	0.01781
Martelella_mediterranea_DSM_17316_MACL11	carveme	0.0157563
Neptunomonas_phycophila_CECT_8716	carveme	0.000598086
Chryseobacterium_soldanellicola_DSM_17072	carveme	0.0257596
Chitinophaga_arvensicola_DSM_3695	carveme	0.0197487
Herbaspirillum_rhizosphaerae_UMS_37	carveme	0.0159659
Lactobacillus_rhamnosus_GG_GG_ATCC_53103	carveme	0.023753
Spirosoma_montaniterrae_DY10	carveme	0.0161871
Actinoplanes_rectilineatus_NRRL_B_16090	carveme	0.000550055
Geobacter_bemidjiensis_Bem	carveme	0.00710136
Xiangella_phaseoli_CGMCC_4_7038	carveme	0.00863132
Thermoleophilum_album_ATCC_35263	carveme	0.0273859
Micromonospora_narathiwatensis_DSM_45248	carveme	0.0167147
Zunongwangia_mangrovi_DSM_24499	carveme	0.0182887
Bacillus_enclensis_SGD_1123	carveme	0.0179234
Tenacibaculum_ovolyticum_DSM_18103	carveme	0.0151515
Aerococcus_sanguinicola_CCUG43001	carveme	0.0245052
Marivita_geojedonensis_DPG_138	carveme	0.0166955
Kribbia_dieselivorans_NBRC_106261	carveme	0.0223938
Devosia_lucknowensis_L15	carveme	0.0128866
Thauera_aminoaromatica_S2	carveme	0.0112094
Halobacillus_salinus_Marseille_P2480	carveme	0.0145455
Sulfobacillus_thermosulfidooxidans_DSM_9293	carveme	0.0218833
Alistipes_timonensis_JC136_DSM_25383	carveme	0.0188525
Lactobacillus_pasteurii_DSM_23907_CRBIP_24_76_type_strain_CRBIP_24_76	carveme	0.00321199
Desulfotomaculum_putei_DSM_12395	carveme	0.0171206
Vibrio_alginolyticus_RM_24_2	carveme	0.0210843
Clostridium_caminithermale_DSM_15212	carveme	0.0227618
Intrasporangium_chromatireducens_Q5_1	carveme	0.0104575
Immundisolibacter_cernigliae_TR3_2	carveme	0.019437
Anabaena_cylindrica_PCC_7122	carveme	0.00863422
Atopobium_vaginae_PB189_T1_4	carveme	0.0117474
Micrococcus_lylae_NBRC_15355	carveme	0.025641
Prevotella_histicola_JCM_15637_DNF00424	carveme	0.0024
Leptospira_interrogans_serovar_Lai_str_56601	carveme	0.0259542
Deinococcus_marmoris_DSM_12784	carveme	0.000597729
Acidaminococcus_fermentans_DSM_20731	carveme	0.0320513
Brevundimonas_viscosa_CGMCC_1_10683	carveme	0.0211416
Tomitella_biformata_AHU_1821	carveme	0.0162917
Cryobacterium_arcticum_PAMC_27867	carveme	0.015939
Algibacter_alginicilyticus_HZ22	carveme	0.02407
Gluconobacter_morbifer_G707	carveme	0.0335714
Nitrospina_gracilis_3_211	carveme	0.0306122
Acetomicrobium_hydrogeniformans_ATCC_BAA_1850	carveme	0.00150489
Franconibacter_pulveris_DSM_19144	carveme	0.0126292
Atopobium_minutum_DSM_20586	carveme	0.00105152
Pseudanabaena_biceps_PCC_7429	carveme	0.00966184
Wolbachia_pipientis_wPpe	carveme	0.00267023
Streptococcus_parasanguinis_ATCC_15912	carveme	0.0222008
Trichococcus_palustris	carveme	0.0263591
Erysipelothrix_rhusiopathiae_str_Fujisawa	carveme	0.0263158
Nocardioides_exalbidus_DSM_22017	carveme	0.0141892
Lactobacillus_frumenti_DSM_13145	carveme	0.00398804
Garciella_nitratireducens_DSM_15102	carveme	0.0293418
Insolitispirillum_peregrinum_DSM_11589	carveme	0.0163075
Rhodohalobacter_halophilus_JZ3C29	carveme	0.023743
Pseudoalteromonas_tunicata_D2	carveme	0.0193776
Salinisphaera_hydrothermalis_C41B8	carveme	0.0204082
Acetobacterium_wieringae_DSM_1911	carveme	0.0239826
Leucobacter_celer_subsp_astrifaciens_CBX151	carveme	0.00205761
Caldithrix_abyssi_DSM_13497_LF13	carveme	0.0130039
Stenoxybacter_acetivorans_DSM_19021	carveme	0.00207039
Rouxiella_chamberiensis_130333	carveme	0.0166008
Vibrio_tubiashii_ATCC_19109	carveme	0.012894
Bifidobacterium_angulatum_DSM_20098_JCM_7096	carveme	0.000984252
Mycobacterium_cosmeticum_DSM_44829	carveme	0.0125156
Jeotgalibacillus_soli_Cunha_et_al_2012_P9	carveme	0.0013132
Shigella_dysenteriae_Sd197	carveme	0.0158215
Rufibacter_roseus_CCM_8621	carveme	0.0191713
secondary_endosymbiont_of_Heteropsylla_cubana	carveme	0.0967742
Ruminococcus_flavefaciens_MC2020	carveme	0
Indibacter_alkaliphilus_LW1	carveme	0.0188425
Weissella_ceti_WS105	carveme	0.0301676
Corynebacterium_xerosis_NBRC_16721	carveme	0.0195911
Litoreibacter_janthinus_DSM_26921	carveme	0.0175
unicellular_cyanobacterium_SU3	carveme	0.0180328
Flavobacterium_beibuense_F44_8	carveme	0.0191388
Vulgatibacter_incomptus_DSM_27710	carveme	0.0208783
Porphyromonas_endodontalis_ATCC_35406	carveme	0.028169
Porphyrobacter_donghaensis_DSM_16220	carveme	0.0196721
Hymenobacter_sedentarius_DG5B	carveme	0.0250298
Streptomyces_silaceus_ACCC40021	carveme	0.0104987
Chryseobacterium_piperi_CTM	carveme	0.0253538
Halomonas_taeanensis_BH539	carveme	0.0298507
Hydrogenophaga_pseudoflava_NBRC_102511	carveme	0.00782998
Ruegeria_meonggei_CECT_8411	carveme	0.0126947
Mannheimia_succiniciproducens_MBEL55E	carveme	0.0134474
Microterricola_viridarii_ERGS5_02	carveme	0.00784593
Fulvimarina_pelagi_HTCC2506	carveme	0.019411
Beutenbergia_cavernae_DSM_12333	carveme	0.0125926
Flavonifractor_plautii_YL31	carveme	0.0166425
Streptomyces_qinglanensis_CGMCC_4_6825	carveme	0.0184744
Bacillus_wakoensis_JCM_9140	carveme	0.0201342
Salimicrobium_jeotgali_MJ3	carveme	0.0254111
Prevotella_oryzae_DSM_17970	carveme	0.00144613
Algoriphagus_marinus_am2	carveme	0.0206044
Psychroflexus_tropicus_DSM_15496	carveme	0.00285103
Vibrio_campbellii_ATCC_BAA_1116_ATCC_BAA_1116_BB120	carveme	0.0141876
Pimelobacter_simplex_VKM_Ac_2033D	carveme	0.00192308
Helicobacter_fennelliae_MRY12_0050	carveme	0.003
Kyrpidia_tusciae_DSM_2912	carveme	0.00198151
Ectothiorhodospira_magna_B7_7	carveme	0.0051713
Mycobacterium_tuberculosis_H37Rv	carveme	0.0284136
Deinococcus_reticulitermitis_CGMCC_1_10218	carveme	0.000647668
Hellea_balneolensis_DSM_19091	carveme	0.0175202
Bacteroides_nordii_CL02T12C05	carveme	0.0281879
Paenibacillus_fonticola_DSM_21315	carveme	0.0235294
Veillonella_seminalis_ACS_216_V_Col6b	carveme	0.0204082
Halomonas_subterranea_CGMCC_1_6495	carveme	0.00199302
Eubacterium_hallii_DSM_3353	carveme	0
Psychroflexus_halocasei_DSM_23581	carveme	0.025177
Microbacterium_yannicii_PS01	carveme	0.00960879
Celeribacter_neptunius_DSM_26471	carveme	0.00844595
Kitasatospora_cheerisanensis_KCTC_2395	carveme	0.00583771
Bacillus_clarkii_DSM_8720	carveme	0.0172311
Thermotoga_profunda_AZM34c06	carveme	0
Chitinophaga_eiseniae_DSM_22224	carveme	0.0227538
Altererythrobacter_epoxidivorans_CGMCC_1_7731	carveme	0.000669344
Arenibacter_certesii_DSM_19833	carveme	0.0232708
Bacillus_acidiceler_DSM_18954	carveme	0.0154854
Mycobacterium_aurum	carveme	0.0167286
Mycobacterium_sinense_E1572	carveme	0.016317
Lactobacillus_pantheris_DSM_15945_JCM_12539_NBRC_106106	carveme	0.0179775
Tepidicaulis_marinus_MA2	carveme	0.0232095
Sediminibacillus_halophilus_CGMCC_1_6199	carveme	0.0141753
Deinococcus_peraridilitoris_DSM_19664	carveme	0.0100819
Virgibacillus_subterraneus_CGMCC_1_7734	carveme	0.0168941
Nocardia_terpenica_IFM_0406	carveme	0.01
Nocardia_puris_NBRC_108233	carveme	0.017988
Streptomyces_monomycini_NRRL_B_24309	carveme	0.0145788
Mesoplasma_photuris_ATCC_49581	carveme	0
Frateuria_aurantia_DSM_6220	carveme	0.00061237
Bosea_vaviloviae_SD260	carveme	0.0139509
Paenibacillus_ihumii_AT5	carveme	0.0279813
Acholeplasma_multilocale_ATCC_49900	carveme	0
Pseudoalteromonas_citrea_DSM_8771_NCIMB_1889	carveme	0.0271444
Stenotrophomonas_ginsengisoli_DSM_24757	carveme	0.0258741
Allochromatium_warmingii_DSM_173	carveme	0.0246711
Rhodomicrobium_sp_R_RK_3	carveme	0.0156815
Streptomyces_olivaceus_NRRL_B_3009	carveme	0.0166021
Paracoccus_chinensis_CGMCC_1_7655	carveme	0.00119617
Sulfurimonas_denitrificans_DSM_1251	carveme	0.00265018
Verrucosispora_maris_AB_18_032	carveme	0.010989
Marinospirillum_minutulum_DSM_6287	carveme	0.0295203
Pseudophaeobacter_arcticus_DSM_23566	carveme	0.0141343
Corynebacterium_terpenotabidum_Y_11	carveme	0.0123675
Borrelia_coriaceae_Co53	carveme	0.00285714
Lactobacillus_algidus_DSM_15638	carveme	0.0261661
Leptospira_kirschneri_serovar_Cynopteri_str_3522_CT	carveme	0.0254826
Neptunomonas_japonica_DSM_18939	carveme	0.000607903
Fructobacillus_fructosus_KCTC_3544_DSM_20349	carveme	0.0297542
Kibdelosporangium_aridum_DSM_43828	carveme	0.0124797
Clostridium_sartagoforme_AAU1	carveme	0.0192735
Gordonia_kroppenstedtii_DSM_45133_NP8_5	carveme	0.00307929
Actinospica_robiniae_DSM_44927	carveme	0.011838
Rubrobacter_aplysinae_RV113	carveme	0.00744753
Streptosporangium_roseum_DSM_43021	carveme	0.0105764
Xanthomarina_gelatinilytica_AK20	carveme	0.0184409
Wolbachia_endosymbiont_of_Cimex_lectularius_wCle	carveme	0.00357143
Nitrosospira_lacus_APG3	carveme	0.00234558
Dialister_invisus_DSM_15470	carveme	0.00490998
Pseudoflavonifractor_capillosus_ATCC_29799	carveme	0
Prevotella_disiens_JCM_6334_ATCC_29426	carveme	0.000914077
Porphyromonas_cangingivalis_JCM_15983	carveme	0.000966184
Paenibacillus_odorifer_DSM_15391	carveme	0.0205399
Lactobacillus_odoratitofui_DSM_19909_JCM_15043	carveme	0.0250202
Litoreibacter_ascidiaceicola_DSM_100566	carveme	0.0176185
Paenibacillus_assamensis_DSM_18201	carveme	0.0269058
Staphylococcus_aureus_subsp_aureus_NCTC_8325	carveme	0.00324939
Lactobacillus_nasuensis_JCM_17158	carveme	0.0221198
Methylophilus_methylotrophus_DSM_46235_ATCC_53528	carveme	0.0339879
Cellulophaga_baltica_18	carveme	0.0134443
Coprobacter_fastidiosus_NSB1	carveme	0.0322086
Algoriphagus_machipongonensis_PR1	carveme	0.0258621
Sedimentitalea_nanhaiensis_DSM_24252	carveme	0.0127893
Flavihumibacter_solisilvae_3_3	carveme	0.025563
Treponema_berlinense_ATCC_BAA_909	carveme	0.00363306
Psychromonas_ingrahamii_37	carveme	0.0170399
Roseivivax_roseus_DSM_23042	carveme	0.0157895
Azoarcus_toluclasticus_ATCC_700605_MF63	carveme	0.0122563
Cellulosilyticum_ruminicola_JCM_14822	carveme	0.0192012
Desulfovibrio_fairfieldensis_CCUG_45958	carveme	0.0178571
Desulfovibrio_bizertensis_DSM_18034	carveme	0.0149679
Desulfuribacillus_alkaliarsenatis_AHT28	carveme	0.0298246
Paenibacillus_pasadenensis_DSM_19293	carveme	0.0228503
Staphylococcus_equorum_KS1039	carveme	0.0151771
Legionella_spiritensis_Mt_St_Helens_9	carveme	0.0301331
Paenibacillus_herberti_R33	carveme	0.0313125
Leucobacter_chironomi_DSM_19883	carveme	0.0242678
Salinivibrio_proteolyticus_DSM_19052	carveme	0.0226921
Streptomyces_thermoautotrophicus_UBT1	carveme	0.014775
Acidovorax_konjaci_DSM_7481	carveme	0.0126304
Hydrogenoanaerobacterium_saccharovorans_CGMCC_1_5070	carveme	0.0241692
Sphingomonas_paucimobilis_NBRC_13935	carveme	0.0198151
Bacteroides_vulgatus_ATCC_8482	carveme	0.0134561
Magnetospirillum_gryphiswaldense_MSR_1_v2	carveme	0.0217248
Heliobacterium_modesticaldum_Ice1_Ice1_ATCC_51547	carveme	0.0233281
Microbacterium_pygmaeum_DSM_23142	carveme	0.0146546
Sulfurihydrogenibium_azorense_Az_Fu1	carveme	0.00631769
Sporomusa_sphaeroides_DSM_2875	carveme	0.0256716
Leptolinea_tardivitalis_YMTK_2	carveme	0.0150309
Demequina_aestuarii_NBRC_106260	carveme	0.0025974
Cellulophaga_algicola_DSM_14237	carveme	0.0168831
Barnesiella_intestinihominis_YIT_11860	carveme	0.0297572
Microbacterium_oleivorans_NBRC_103075	carveme	0.0124908
Herbaspirillum_chlorophenolicum_CPW301	carveme	0.0141612
Flavobacterium_akiainvivens_IK_1	carveme	0.00201342
Desulfovibrio_cuneatus_DSM_11391	carveme	0.00341763
Moheibacter_sediminis_CGMCC_1_12708	carveme	0.0313869
Hyalangium_minutum_DSM_14724	carveme	0.0182796
Streptoalloteichus_hindustanus_DSM_44523	carveme	0.0152047
Thermosinus_carboxydivorans_Nor1	carveme	0.0195418
Syntrophomonas_zehnderi_OL_4	carveme	0.0312243
Nocardia_veterana_NBRC_100344	carveme	0.0153524
Austwickia_chelonae_NBRC_105200	carveme	0.0289855
Lentibacillus_amyloliquefaciens_LAM0015	carveme	0.0120653
Pseudoramibacter_alactolyticus_ATCC_23263	carveme	0.00164474
Bifidobacterium_aesculapii_DSM_26737	carveme	0.0033557
Schlesneria_paludicola_DSM_18645	carveme	0.0241785
Brevibacillus_thermoruber_423	carveme	0.0148487
Adhaeribacter_aquaticus_DSM_16391	carveme	0.030303
Ralstonia_solanacearum_GMI1000	carveme	0.0239044
Oceanibulbus_indolifex_HEL_45	carveme	0.0205607
Nocardioides_dokdonensis_FR1436	carveme	0.0106454
Thauera_chlorobenzoica_3CB1	carveme	0.0152964
Zunongwangia_profunda_SM_A87_SMA_87	carveme	0.0177153
Inquilinus_limosus_DSM_16000	carveme	0.0094106
Aneurinibacillus_thermoaerophilus_L_420_91	carveme	0.0199862
Salinibacter_ruber_DSM_13855_DSM_13855_M31	carveme	0.0168185
Streptomyces_auratus_AGR0001	carveme	0.0159635
Cupriavidus_gilardii_CR3	carveme	0.0164564
Bacillus_dielmoensis	carveme	0.0121561
Streptomyces_griseoaurantiacus_M045	carveme	0.0131504
Lactobacillus_floricola_DSM_23037_JCM_16512	carveme	0.00461361
Mycoplasma_bovis_PG45	carveme	0
Fusobacterium_perfoetens_ATCC_29250	carveme	0.0241875
Gardnerella_vaginalis_409_05	carveme	0.00142045
Streptomyces_autolyticus_CGMCC0516	carveme	0.0177954
Saccharibacter_floricola_DSM_15669	carveme	0.00150943
Rhodanobacter_denitrificans_2APBS1	carveme	0.0240889
Treponema_caldarium_DSM_7334	carveme	0.0201729
Clostridium_bornimense_type_strain_M2_40	carveme	0.0221344
Halanaerobium_saccharolyticum_subsp_saccharolyticum_DSM_6643_type_strain_DSM_6643	carveme	0.0312712
Prochlorococcus_marinus_str_MIT_9312	carveme	0.00352113
Martelella_endophytica_YC6887	carveme	0.0139276
Candidatus_Protochlamydia_naegleriophila_KNic	carveme	0.0109689
Thioflexothrix_psekupsii_D3	carveme	0.0224383
Tetragenococcus_solitarius_NBRC_100494	carveme	0.0024
Cedecea_neteri_SSMD04	carveme	0.0118366
Devosia_psychrophila_Cr7_05	carveme	0.0210191
Collinsella_stercoris_DSM_13279	carveme	0.0145773
Citrobacter_freundii_CFNIH1	carveme	0.00811209
Comamonas_granuli_NBRC_101663	carveme	0.00867824
Bartonella_senegalensis_OS02	carveme	0.00406504
Kitasatospora_aureofaciens_DM_1	carveme	0.00845411
Mycoplasma_pneumoniae_M129	carveme	0.00433839
Alistipes_ihumii_AP11	carveme	0.0383987
Desulfobacterium_autotrophicum_HRM2	carveme	0.018018
Kallipyga_massiliensis_ph2	carveme	0.021875
Vibrio_nigripulchritudo_SFn1	carveme	0.00231267
Dickeya_solani_IPO_2222	carveme	0.0104966
Actinomadura_meyerae_DSM_44715	carveme	0.0103317
Chthoniobacter_flavus_Ellin428	carveme	0.00117028
Thermodesulfobium_narugense_DSM_14796	carveme	0.0290216
Viridibacillus_arvi_DSM_16317	carveme	0.0195822
Sphingomonas_adhaesiva_NBRC_15099	carveme	0.0226537
Arthrobacter_enclensis_NIO_1008	carveme	0.0100067
Bacillus_halmapalus_DSM_8723	carveme	0.0236008
Corynebacterium_jeddahense_JCB	carveme	0.0163191
Veillonella_parvula_DSM_2008	carveme	0.0249169
Alicyclobacillus_kakegawensis_NBRC_103104	carveme	0.00356083
Croceicoccus_marinus_E4A9	carveme	0.015412
Lactobacillus_plantarum_WCFS1	carveme	0.0178138
Methylophaga_lonarensis_MPL	carveme	0.0297667
Rubinisphaera_brasiliensis_DSM_5305	carveme	0.00142959
Chryseobacterium_indologenes_CI_885	carveme	0.02547
Riemerella_columbina_DSM_16469	carveme	0.000841751
Actinomyces_timonensis_DSM_23838_7400942	carveme	0.0174564
Thermomonas_fusca_DSM_15424	carveme	0.0275035
Flavobacterium_branchiophilum_FL_15	carveme	0.0272586
Desulfurispirillum_indicum_S5	carveme	0.0212443
Aquimarina_macrocephali_JAMB_N27	carveme	0.0185553
Actinomyces_gerencseriae_DSM_6844	carveme	0.00589536
Jeotgalicoccus_psychrophilus_DSM_19085	carveme	0.0270957
Pseudarthrobacter_sulfonivorans_Ar51	carveme	0.0127582
Streptomyces_coelicolor_A3_2	carveme	0.0127524
Saccharospirillum_impatiens_DSM_12546	carveme	0.015855
Helicobacter_typhlonius	carveme	0.0274949
Halobacteriovorax_marinus_SJ	carveme	0.016692
Crenobacter_luteus_CN10	carveme	0.024173
Isoptericola_dokdonensis_DS_3	carveme	0.0139194
Providencia_sneebia_DSM_19967	carveme	0.0233498
Staphylococcus_warneri_SG1	carveme	0.00275482
Oceanobacillus_timonensis_Marseille_P3532	carveme	0.0159763
Bifidobacterium_pseudolongum_PV8_2	carveme	0.00400802
Erysipelatoclostridium_ramosum_DSM_1402	carveme	0.0165854
Mycobacterium_noviomagense_DSM_45145	carveme	0.00155642
Phaeobacter_gallaeciensis_JL2886	carveme	0.0187538
Desulfotomaculum_alkaliphilum_DSM_12257	carveme	0.0326433
Neisseria_shayeganii_871	carveme	0.0211268
Nocardia_seriolae_EM150506	carveme	0.0114068
Bizionia_paragorgiae_DSM_23842	carveme	0.00225564
Porphyrobacter_colymbi_JCM_18338	carveme	0.0222672
Aerococcus_christensenii_CCUG28831	carveme	0.0334928
Arsenicibacter_rosenii_SM_1	carveme	0.0202622
Caballeronia_zhejiangensis_OP_1	carveme	0.0183402
Parapedobacter_indicus_RK1	carveme	0.0253623
Oligotropha_carboxidovorans_OM5	carveme	0.0179143
Solimonas_soli_DSM_21787	carveme	0.0242031
Geodermatophilus_obscurus_DSM_43161	carveme	0.0107889
Paenibacillus_antibioticophila_GD11	carveme	0
Prevotella_bergensis_DSM_17361	carveme	0.00216763
Helicobacter_suis_HS1	carveme	0.00536481
Desulfonatronovibrio_magnus_AHT22	carveme	0.000710732
Microbacterium_hominis_NBRC_15708	carveme	0.017934
Lactobacillus_parafarraginis_DSM_18390_JCM_14109	carveme	0.0008726
Lysinibacillus_manganicus_DSM_26584	carveme	0.0207927
Mycobacterium_lepromatosis_Mx1_22A	carveme	0.0296804
Methylobrevis_pamukkalensis_PK2	carveme	0.0181058
Sphingopyxis_granuli_TFA	carveme	0.0170778
Acidobacterium_capsulatum_ATCC_51196	carveme	0.0238544
Fusobacterium_nucleatum_subsp_animalis_7_1	carveme	0.0289608
Pseudonocardia_spinosispora_DSM_44797	carveme	0.00870511
Bacillus_bataviensis_LMG_21833	carveme	0.0163842
Collinsella_tanakaei_YIT_12063	carveme	0.0167785
Thermus_amyloliquefaciens_YIM_77409	carveme	0.00858369
Mycobacterium_vanbaalenii_PYR_1	carveme	0.0135811
Bacillus_manliponensis_JCM_15802	carveme	0.0232851
Fusobacterium_mortiferum_ATCC_9817	carveme	0.00135227
Geobacter_metallireducens_GS_15	carveme	0.0083682
Clostridium_hungatei_DSM_14427	carveme	0.0188406
Erwinia_mallotivora_BT_MARDI	carveme	0.0190397
Magnetospirillum_magneticum_AMB_1	carveme	0.020288
Acidibacillus_ferrooxidans_SLC66	carveme	0.0238612
Oligella_ureolytica_DSM_18253	carveme	0.0290629
Treponema_putidum_OMZ_758	carveme	0.0236149
Acinetobacter_soli_GFJ2	carveme	0.0259336
Mycobacterium_doricum_DSM_44339	carveme	0.0179739
Sphingorhabdus_marina_DSM_22363	carveme	0.0223308
Paracoccus_aminophilus_JCM_7686	carveme	0.0163743
Dialister_pneumosintes_F0677	carveme	0
Enterococcus_casseliflavus_EC20	carveme	0.0269504
Legionella_hackeliae_ATCC_35250	carveme	0.0334728
Actinomyces_odontolyticus_ATCC_17982	carveme	0.0351803
Mycobacterium_mantenii_DSM_45255	carveme	0.0257278
Bacillus_cecembensis_DSM_21993	carveme	0.0256583
Bosea_lupini_LMG_26383_CCUG_61248_R_45681	carveme	0.0117647
Streptococcus_mitis_B6	carveme	0.0312164
Pseudoxanthomonas_indica_P15	carveme	0.021753
Desulfurella_acetivorans_A63	carveme	0.0135674
Crossiella_equi_NRRL_B_24104	carveme	0.00825537
Fenollaria_massiliensis_9401234	carveme	0
Ignatzschineria_larvae_DSM_13226	carveme	0.0271555
Fibrobacter_succinogenes_subsp_succinogenes_S85	carveme	0.0257812
Cellvibrio_japonicus_Ueda107	carveme	0.0375367
Frankia_elaeagni_BMG5_12	carveme	0.0135922
Neorickettsia_risticii_str_Illinois	carveme	0.00305344
Desulforhopalus_singaporensis_DSM_12130	carveme	0.017067
Vibrio_vulnificus_CECT_4999	carveme	0.00180914
Rhodopseudomonas_palustris_BisA53	carveme	0.0168899
Vitreoscilla_stercoraria_DSM_513	carveme	0.0277476
Alkalispirochaeta_odontotermitis_JC202	carveme	0.000743494
Giesbergeria_anulus_ATCC_35958	carveme	0.0143603
Dethiosulfovibrio_salsuginis_USBA_82	carveme	0.0175055
Pararhizobium_antarcticum_59	carveme	0.0181509
Balneola_vulgaris_DSM_17893	carveme	0.0194611
Streptococcus_himalayensis_HTS2	carveme	0.0190909
Arthrobacter_globiformis_NBRC_12137	carveme	0.0138522
Streptococcus_pantholopis_TA_26	carveme	0.0194805
Massilia_putida_6NM_7T	carveme	0.0147638
Prevotella_marshii_DSM_16973_JCM_13450	carveme	0.00253807
Sphingomonas_rubra_CGMCC_1_9113	carveme	0.0218927
Pelagicola_litorisediminis_CECT_8287	carveme	0.0138365
Shewanella_sediminis_HAW_EB3	carveme	0.00188947
bacterium_endosymbiont_of_Pedicinus_badii_PRUG	carveme	0.0983885
Blautia_obeum_ATCC_29174	carveme	0.0233871
Thermosyntropha_lipolytica_DSM_11003	carveme	0.00170213
Mycoplasma_buteonis_ATCC_51371	carveme	0.0114286
Methylohalobius_crimeensis_10Ki	carveme	0.0257327
Streptomyces_ossamyceticus_NRRL_B_3822	carveme	0.0144617
Oceanisphaera_profunda_SM1222	carveme	0.027618
Singulisphaera_acidiphila_DSM_18658	carveme	0.0147815
Xenorhabdus_koppenhoeferi_DSM_18168	carveme	0.0324351
Arenimonas_metalli_CF5_1	carveme	0.0172786
Salinimicrobium_catena_CGMCC_1_6101	carveme	0.0237099
Streptomyces_roseoverticillatus_NRRL_B_3500	carveme	0.0110209
Clostridium_stercorarium_subsp_stercorarium_DSM_8532	carveme	0.0257442
Tetrasphaera_jenkinsii_Ben_74	carveme	0.0237389
Treponema_pedis_str_T_A4	carveme	0.0241719
Lysinimicrobium_flavum_NBRC_109391	carveme	0.0217042
Pelagibaca_abyssi_JLT2014	carveme	0.0148017
Nitratireductor_aquibiodomus_NL21_JCM_21793	carveme	0.00128866
Mycoplasma_collis_ATCC_35278	carveme	0
Nevskia_ramosa_DSM_11499	carveme	0.0215786
Asticcacaulis_biprosthecum_C19	carveme	0.0230769
Cupriavidus_pauculus_KF709	carveme	0.0100857
Rickettsia_prowazekii_str_Madrid_E	carveme	0.00319829
Gottschalkia_purinilyticum_DSM_1384	carveme	0.0160714
Friedmanniella_sagamiharensis_DSM_21743	carveme	0.0108181
Enterococcus_asini_ATCC_700915	carveme	0.00169635
Isosphaera_pallida_ATCC_43644	carveme	0.016523
Bacillus_atrophaeus_SRCM101359	carveme	0.0269206
Merdimonas_faecis_BR31	carveme	0
Mycoplasma_verecundum_ATCC_27862	carveme	0
Vibrio_mediterranei_NBRC_15635	carveme	0.0128205
Marvinbryantia_formatexigens_DSM_14469	carveme	0.0257442
Borreliella_valaisiana_Tom4006	carveme	0.00750751
Methylosarcina_fibrata_AML_C10	carveme	0.0246914
Bacillus_oceanisediminis_2691	carveme	0.00237107
Gelidibacter_mesophilus_DSM_14095	carveme	0.0188425
Microbacterium_paraoxydans_DSM_15019	carveme	0.0162315
Halorhodospira_halophila_SL1	carveme	0.0208173
Cesiribacter_andamanensis_AMV16	carveme	0.0013089
Enterococcus_sulfureus_ATCC_49903	carveme	0.00323625
Oscillibacter_ruminantium_GH1	carveme	0.0326252
Perlucidibaca_piscinae_DSM_21586	carveme	0.0182395
Caloramator_australicus_RC3	carveme	0.0247863
Corynebacterium_lubricantis_DSM_45231	carveme	0.0226415
Acinetobacter_nectaris_CIP_110549	carveme	0.0301442
Pragia_fontium_24613	carveme	0.0225734
Rickettsia_asembonensis_NMRCii	carveme	0.00342857
Zavarzinella_formosa_DSM_19928	carveme	0.018737
Jeotgalicoccus_halophilus_CGMCC_1_8911	carveme	0.0238501
Nioella_sediminis_JS7_11	carveme	0.0173757
Oceanibaculum_pacificum_MCCC_1A02656	carveme	0.0216584
Actibacterium_atlanticum_22II_S11_z10	carveme	0.0179164
Lactobacillus_concavus_DSM_17758	carveme	0.0114226
Actinomadura_oligospora_ATCC_43269	carveme	0.00610094
Streptococcus_suis_BM407	carveme	0.0174312
Phaeospirillum_molischianum_DSM_120	carveme	0.0236806
Cellulophaga_tyrosinoxydans_DSM_21164	carveme	0.0167364
Hymenobacter_gelipurpurascens_DSM_11116	carveme	0.0193004
Sphingobacterium_deserti_ACCC_05744	carveme	0.0324015
Buchnera_aphidicola_str_APS_Acyrthosiphon_pisum	carveme	0.0162206
Ureaplasma_diversum_NCTC_246	carveme	0
Halomonas_subglaciescola_ACAM_12	carveme	0.0291209
Comamonas_composti_DSM_21721	carveme	0.0132013
Shimazuella_kribbensis_DSM_45090	carveme	0.0151286
Fibrisoma_limi_BUZ_3	carveme	0.0174353
Methylosarcina_lacus_LW14	carveme	0.0254692
Micromonospora_pattaloongensis_DSM_45245	carveme	0.0117866
Thaumasiovibrio_subtropicus_C4V358	carveme	0.0156403
Frankia_symbiont_of_Datisca_glomerata_4085684	carveme	0.00950988
Rhizobium_rhizogenes_NBRC_13257	carveme	0.0130261
Planktomarina_temperata_RCA23	carveme	0.000631313
Shewanella_colwelliana_ATCC_39565	carveme	0.0198708
Nostocales_cyanobacterium_HT_58_2	carveme	0.018724
Arcanobacterium_phocae_DSM_10002	carveme	0.0302115
Cupriavidus_basilensis_4G11	carveme	0.0130985
Pedosphaera_parvula_Ellin514	carveme	0.0212389
Amorphus_coralli_DSM_19760	carveme	0.0143369
Streptococcus_intermedius_B196	carveme	0.00194175
Acidihalobacter_prosperus_F5	carveme	0.0347773
Pseudooctadecabacter_jejudonensis_CECT_8397	carveme	0.00189873
Niastella_vici_DJ57	carveme	0.025641
Lactobacillus_rennini_DSM_20253	carveme	0.0237288
Microbacterium_indicum_DSM_19969	carveme	0.0140741
Rikenella_microfusus_DSM_15922	carveme	0.00158856
Nevskia_soli_DSM_19509	carveme	0.0272374
Thermithiobacillus_tepidarius_DSM_3134	carveme	0.0296077
Salinibacillus_kushneri_CGMCC_1_3566	carveme	0.022449
Sulfitobacter_pseudonitzschiae_SMR1	carveme	0.0144844
Arenimonas_composti_TR7_09_DSM_18010	carveme	0.0244807
Bifidobacterium_bombi_DSM_19703	carveme	0.0128617
Bacillus_farraginis_DSM_16013	carveme	0.0191962
Methylacidiphilum_infernorum_V4	carveme	0.0167732
Longispora_albida_DSM_44784	carveme	0.0113788
Catabacter_hongkongensis_HKU16	carveme	0.0138549
Rhodovulum_sulfidophilum_AB26	carveme	0.0128127
Komagataeibacter_xylinus_E25	carveme	0.0311903
Corynebacterium_sphenisci_DSM_44792	carveme	0.0199833
Nostoc_azollae_0708	carveme	0.013346
Aerococcus_viridans_CCUG4311	carveme	0.0211506
Streptomyces_gilvigriseus_MUSC_26	carveme	0.0114778
Devosia_geojensis_BD_c194	carveme	0.0170886
Lactobacillus_mixtipabuli_IWT30	carveme	0.0212431
Clostridium_uliginosum_DSM_12992	carveme	0.025974
Oleiagrimonas_soli_3_5X	carveme	0.0341207
Soonwooa_buanensis_DSM_22323	carveme	0.00204499
Xenorhabdus_japonica_DSM_16522	carveme	0.0214765
Haloactinobacterium_album_DSM_21368	carveme	0.0163934
Clostridium_thermoalcaliphilum_DSM_7309	carveme	0.0327869
Deinococcus_phoenicis_1P10ME	carveme	0.000662691
Dehalococcoides_mccartyi_CG5	carveme	0.0240506
Pontibacter_akesuensis_AKS_1T	carveme	0.0195214
Thiocapsa_marina_5811	carveme	0.0190355
Siansivirga_zeaxanthinifaciens_CC_SAMT_1	carveme	0.0232733
Pseudomonas_stutzeri_28a24	carveme	0.0256142
Intestinimonas_butyriciproducens_AF211	carveme	0.0141956
Porphyrobacter_mercurialis_Coronado	carveme	0.0261952
Salisediminibacterium_haloalkalitolerans_10nlg	carveme	0.0310469
Reyranella_massiliensis_521	carveme	0.013173
Ponticaulis_koreensis_DSM_19734	carveme	0.0160056
Mycoplasma_bovoculi_M165_69	carveme	0.0040568
Polynucleobacter_necessarius_STIR1	carveme	0.00598205
[truncated: 8,781 more rows]
